# Supplementary material for: Mixed chloridometallate(ii) ionic liquids with tunable color and optical response for potential ammonia sensors
Source: RSC Adv. 2022 Dec 8;12(54):35072–82. doi: 10.1039/d2ra05581c (PMC9729802; doi:10.1039/d2ra05581c)
Supplement: RA-012-D2RA05581C-s002 [file RA-012-D2RA05581C-s002.cif]

# Electronic Supplementary Material (ESI) for RSC Advances.
# This journal is © The Royal Society of Chemistry 2022

####################################################################### 
# 
# This file contains crystal structure data downloaded from the 
# Cambridge Structural Database (CSD) hosted by the Cambridge 
# Crystallographic Data Centre (CCDC).
# 
# Full information about CCDC data access policies and citation 
# guidelines are available at http://www.ccdc.cam.ac.uk/access/V1 
# 
# Audit and citation data items may have been added by the CCDC. 
# Please retain this information to preserve the provenance of 
# this file and to allow appropriate attribution of the data. 
# 
#######################################################################

data_Behr10p
_database_code_depnum_ccdc_archive 'CCDC 2157870'
loop_
_audit_author_name
_audit_author_address
'Eric Sperlich'
;University Potsdam
Germany
;
_audit_update_record             
;
2022-03-11 deposited with the CCDC.	2022-11-22 downloaded from the CCDC.
;
_audit_creation_method           SHELXL-2018/3
_chemical_name_systematic        
; 
 Bis(N-butylpyridinium) tetrachlorido-0.5-cobaltate(II)-0.5-nickelate(II)
;
_chemical_name_common            ?
_chemical_melting_point          ?
_chemical_formula_moiety         '4(C9 H14 N), 2(Cl4 Co0.50 Ni0.50)'
_chemical_formula_sum            'C36 H56 Cl8 Co N4 Ni'
_chemical_formula_weight         946.08

loop_
_atom_type_symbol
_atom_type_description
_atom_type_scat_dispersion_real
_atom_type_scat_dispersion_imag
_atom_type_scat_source
C C 0.0033 0.0016 'International Tables Vol C Tables 4.2.6.8 and 6.1.1.4'
H H 0.0000 0.0000 'International Tables Vol C Tables 4.2.6.8 and 6.1.1.4'
Cl Cl 0.1484 0.1585 'International Tables Vol C Tables 4.2.6.8 and 6.1.1.4'
N N 0.0061 0.0033 'International Tables Vol C Tables 4.2.6.8 and 6.1.1.4'
Co Co 0.3494 0.9721 'International Tables Vol C Tables 4.2.6.8 and 6.1.1.4'
Ni Ni 0.3393 1.1124 'International Tables Vol C Tables 4.2.6.8 and 6.1.1.4'

_space_group_crystal_system      monoclinic
_space_group_IT_number           14
_space_group_name_H-M_alt        'P 21/n'
_space_group_name_Hall           '-P 2yn'

_shelx_space_group_comment       
;
The symmetry employed for this shelxl refinement is uniquely defined
by the following loop, which should always be used as a source of
symmetry information in preference to the above space-group names.
They are only intended as comments.
;

loop_
_space_group_symop_operation_xyz
'x, y, z'
'-x+1/2, y+1/2, -z+1/2'
'-x, -y, -z'
'x-1/2, -y-1/2, z-1/2'

_cell_length_a                   15.3911(4)
_cell_length_b                   18.7389(5)
_cell_length_c                   16.7383(4)
_cell_angle_alpha                90
_cell_angle_beta                 110.494(2)
_cell_angle_gamma                90
_cell_volume                     4522.0(2)
_cell_formula_units_Z            4
_cell_measurement_temperature    210(2)
_cell_measurement_reflns_used    92173
_cell_measurement_theta_min      2.60
_cell_measurement_theta_max      33.05

_exptl_crystal_description       prism
_exptl_crystal_colour            blue
_exptl_crystal_density_meas      ?
_exptl_crystal_density_method    'not measured'
_exptl_crystal_density_diffrn    1.390
_exptl_crystal_F_000             1964
_exptl_transmission_factor_min   ?
_exptl_transmission_factor_max   ?
_exptl_crystal_size_max          0.550
_exptl_crystal_size_mid          0.300
_exptl_crystal_size_min          0.150
_exptl_crystal_size_rad          0.181
_exptl_absorpt_coefficient_mu    1.285
_shelx_estimated_absorpt_T_min   ?
_shelx_estimated_absorpt_T_max   ?
_exptl_absorpt_correction_type   sphere
_exptl_absorpt_correction_T_min  0.2210
_exptl_absorpt_correction_T_max  0.6748
_exptl_absorpt_process_details   
;
STOE LANA, absorption correction by scaling of reflection intensities.
J. Koziskova, F. Hahn, J. Richter, J. Kozisek, "Comparison of different
absorption corrections on the model structure of tetrakis(\m~2~-acetato)-
diaqua-di-copper(II)", Acta Chimica Slovaca, vol. 9, no. 2, 2016, pp. 136 - 140.
Afterwards a spherical absorption correction was performed within STOE LANA.
;

_exptl_special_details           
;
 The crystal was embedded in perfluoropolyalkylether oil. 
;

_diffrn_ambient_temperature      210(2)
_diffrn_measurement_device       '4-circle goniometer'
_diffrn_measurement_device_type  'STOE StadiVari'
_diffrn_radiation_source         'Genix Microfocus'
_diffrn_source_voltage           50
_diffrn_source_current           1.000
_diffrn_radiation_type           MoK\a
_diffrn_radiation_wavelength     0.71073
_diffrn_radiation_monochromator  'graded multilayer mirror'
_diffrn_radiation_collimation    '0.3 mm diameter'
_diffrn_detector                 'Pilatus 200K'
_diffrn_measurement_method       'rotation method, \w scans'
_diffrn_measurement_details      
; 
 5466 frames, exposure time = 5 s per frame,
 detector distance = 60 mm, \D\w = 0.5 \%
;

_diffrn_reflns_number            157301
_diffrn_reflns_av_unetI/netI     0.0252
_diffrn_reflns_av_R_equivalents  0.0532
_diffrn_reflns_limit_h_min       -18
_diffrn_reflns_limit_h_max       18
_diffrn_reflns_limit_k_min       -22
_diffrn_reflns_limit_k_max       22
_diffrn_reflns_limit_l_min       -19
_diffrn_reflns_limit_l_max       19
_diffrn_reflns_theta_min         2.480
_diffrn_reflns_theta_max         24.996
_diffrn_reflns_theta_full        24.996
_diffrn_measured_fraction_theta_max 0.997
_diffrn_measured_fraction_theta_full 0.997
_diffrn_reflns_Laue_measured_fraction_max 0.997
_diffrn_reflns_Laue_measured_fraction_full 0.997
_diffrn_reflns_point_group_measured_fraction_max 0.997
_diffrn_reflns_point_group_measured_fraction_full 0.997
_reflns_number_total             7941
_reflns_number_gt                5898
_reflns_threshold_expression     'I > 2\s(I)'
_reflns_Friedel_coverage         0.000
_reflns_Friedel_fraction_max     .
_reflns_Friedel_fraction_full    .

_reflns_special_details          
;
 Reflections were merged by SHELXL according to the crystal
 class for the calculation of statistics and refinement.
 
 _reflns_Friedel_fraction is defined as the number of unique
 Friedel pairs measured divided by the number that would be
 possible theoretically, ignoring centric projections and
 systematic absences.
;

_computing_data_collection       
;
X-Area Pilatus3_SV 1.31.153.0 (STOE, 2018)
;
_computing_cell_refinement       
;
X-Area Recipe 1.33.0.0 (STOE, 2015)
;
_computing_data_reduction        
;
X-Area Integrate 1.74.2.0 (STOE, 2018)
X-Area LANA 1.75.3.0 (STOE, 2018)
;
_computing_structure_solution    'SHELXS-2013/1 (Sheldrick, 2013)'
_computing_structure_refinement  'SHELXL-2018/3 (Sheldrick, 2018)'
_computing_publication_material  
;
STOE & Cie GmbH, X-Area, software package for collecting single-crystal or
multi-domain crystal data on STOE area-detector diffractometers, for image 
processing, for the correction and scaling of reflection intensities and 
for outlier rejection, version 1.86, Darmstadt 2018
SHELXL-2018/3 (Sheldrick, 2018)
Diamond (Blankenburg, 2020)
;

_refine_ls_structure_factor_coef Fsqd
_refine_ls_matrix_type           full
_refine_ls_weighting_scheme      calc
_refine_ls_weighting_details     
'w=1/[\s^2^(Fo^2^)+(0.0332P)^2^] where P=(Fo^2^+2Fc^2^)/3'
_atom_sites_solution_primary     direct
_atom_sites_solution_secondary   difmap
_atom_sites_solution_hydrogens   mixed
_refine_ls_hydrogen_treatment    mixed
_refine_ls_extinction_method     none
_refine_ls_extinction_coef       .
_refine_ls_number_reflns         7941
_refine_ls_number_parameters     485
_refine_ls_number_restraints     0
_refine_ls_R_factor_all          0.0409
_refine_ls_R_factor_gt           0.0251
_refine_ls_wR_factor_ref         0.0598
_refine_ls_wR_factor_gt          0.0561
_refine_ls_goodness_of_fit_ref   0.923
_refine_ls_restrained_S_all      0.923
_refine_ls_shift/su_max          0.001
_refine_ls_shift/su_mean         0.000

loop_
_atom_site_label
_atom_site_type_symbol
_atom_site_fract_x
_atom_site_fract_y
_atom_site_fract_z
_atom_site_U_iso_or_equiv
_atom_site_adp_type
_atom_site_occupancy
_atom_site_site_symmetry_order
_atom_site_calc_flag
_atom_site_refinement_flags_posn
_atom_site_refinement_flags_adp
_atom_site_refinement_flags_occupancy
_atom_site_disorder_assembly
_atom_site_disorder_group
C1 C 0.37648(16) -0.07795(12) 0.67315(14) 0.0421(5) Uani 1 1 d . . . . .
H1 H 0.365215 -0.112436 0.709137 0.050 Uiso 1 1 calc R U . . .
C2 C 0.32072(17) -0.07506(14) 0.58939(14) 0.0487(6) Uani 1 1 d . . . . .
H2 H 0.271166 -0.107271 0.567812 0.058 Uiso 1 1 calc R U . . .
C3 C 0.33757(17) -0.02451(14) 0.53652(14) 0.0479(6) Uani 1 1 d . . . . .
H3 H 0.299796 -0.021935 0.478679 0.058 Uiso 1 1 calc R U . . .
C4 C 0.41047(16) 0.02198(13) 0.56987(14) 0.0449(5) Uani 1 1 d . . . . .
H4 H 0.422979 0.056761 0.534893 0.054 Uiso 1 1 calc R U . . .
C5 C 0.46459(15) 0.01738(12) 0.65403(13) 0.0380(5) Uani 1 1 d . . . . .
H5 H 0.514503 0.049100 0.676794 0.046 Uiso 1 1 calc R U . . .
C6 C 0.50873(16) -0.03489(12) 0.79609(12) 0.0405(5) Uani 1 1 d . . . . .
H6A H 0.573510 -0.033597 0.799280 0.049 Uiso 1 1 calc R U . . .
H6B H 0.498740 -0.080331 0.820548 0.049 Uiso 1 1 calc R U . . .
C7 C 0.49260(17) 0.02531(13) 0.84894(14) 0.0485(6) Uani 1 1 d . . . . .
H7A H 0.542678 0.025251 0.904659 0.058 Uiso 1 1 calc R U . . .
H7B H 0.495696 0.070636 0.820861 0.058 Uiso 1 1 calc R U . . .
C8 C 0.40191(18) 0.02127(14) 0.86243(17) 0.0567(6) Uani 1 1 d . . . . .
H8A H 0.397513 -0.024626 0.888835 0.068 Uiso 1 1 calc R U . . .
H8B H 0.351422 0.023517 0.807055 0.068 Uiso 1 1 calc R U . . .
C9 C 0.3901(2) 0.08219(15) 0.91958(19) 0.0679(8) Uani 1 1 d . . . . .
H9A H 0.441203 0.081233 0.973723 0.102 Uiso 1 1 calc R U . . .
H9B H 0.332060 0.076109 0.929353 0.102 Uiso 1 1 calc R U . . .
H9C H 0.389694 0.127611 0.891633 0.102 Uiso 1 1 calc R U . . .
C10 C 1.18467(14) -0.07107(11) 0.83818(12) 0.0365(5) Uani 1 1 d . . . . .
H10 H 1.211083 -0.097497 0.804721 0.044 Uiso 1 1 calc R U . . .
C11 C 1.21862(16) -0.07837(12) 0.92484(13) 0.0436(5) Uani 1 1 d . . . . .
H11 H 1.268158 -0.109667 0.951034 0.052 Uiso 1 1 calc R U . . .
C12 C 1.17961(16) -0.03944(13) 0.97358(13) 0.0441(5) Uani 1 1 d . . . . .
H12 H 1.202782 -0.043523 1.033334 0.053 Uiso 1 1 calc R U . . .
C13 C 1.10668(16) 0.00530(12) 0.93402(14) 0.0426(5) Uani 1 1 d . . . . .
H13 H 1.078871 0.031673 0.966404 0.051 Uiso 1 1 calc R U . . .
C14 C 1.07465(14) 0.01125(11) 0.84692(13) 0.0354(5) Uani 1 1 d . . . . .
H14 H 1.024828 0.042011 0.819641 0.042 Uiso 1 1 calc R U . . .
C15 C 1.08023(14) -0.01755(12) 0.70556(12) 0.0336(4) Uani 1 1 d . . . . .
H15A H 1.0637(15) -0.0659(12) 0.6794(13) 0.040 Uiso 1 1 d . U . . .
H15B H 1.0212(16) 0.0119(11) 0.6900(13) 0.040 Uiso 1 1 d . U . . .
C16 C 1.15354(14) 0.01792(11) 0.67793(12) 0.0339(4) Uani 1 1 d . . . . .
H16A H 1.206401 -0.014541 0.689132 0.041 Uiso 1 1 calc R U . . .
H16B H 1.175581 0.061076 0.712113 0.041 Uiso 1 1 calc R U . . .
C17 C 1.11775(17) 0.03794(13) 0.58388(13) 0.0399(5) Uani 1 1 d . . . . .
H17A H 1.0939(16) -0.0067(12) 0.5480(14) 0.048 Uiso 1 1 d . U . . .
H17B H 1.1679(17) 0.0515(12) 0.5711(14) 0.048 Uiso 1 1 d . U . . .
C18 C 1.04742(16) 0.09846(12) 0.56230(13) 0.0443(5) Uani 1 1 d . . . . .
H18A H 0.994049 0.084454 0.576741 0.066 Uiso 1 1 calc R U . . .
H18B H 1.027796 0.108871 0.501795 0.066 Uiso 1 1 calc R U . . .
H18C H 1.075558 0.140642 0.594618 0.066 Uiso 1 1 calc R U . . .
C19 C 0.53309(15) 0.23985(11) 0.84204(12) 0.0355(5) Uani 1 1 d . . . . .
H19 H 0.481381 0.209988 0.818146 0.043 Uiso 1 1 calc R U . . .
C20 C 0.58563(16) 0.23393(13) 0.92703(13) 0.0432(5) Uani 1 1 d . . . . .
H20 H 0.570192 0.200029 0.961268 0.052 Uiso 1 1 calc R U . . .
C21 C 0.66082(16) 0.27783(14) 0.96166(14) 0.0472(6) Uani 1 1 d . . . . .
H21 H 0.697063 0.274657 1.019872 0.057 Uiso 1 1 calc R U . . .
C22 C 0.68252(18) 0.32663(14) 0.91000(14) 0.0525(6) Uani 1 1 d . . . . .
H22 H 0.734158 0.356784 0.932632 0.063 Uiso 1 1 calc R U . . .
C23 C 0.62839(16) 0.33099(12) 0.82539(13) 0.0432(5) Uani 1 1 d . . . . .
H23 H 0.642836 0.364383 0.790022 0.052 Uiso 1 1 calc R U . . .
C24 C 0.49478(14) 0.29231(12) 0.70113(12) 0.0360(5) Uani 1 1 d . . . . .
H24A H 0.506700 0.337491 0.677337 0.043 Uiso 1 1 calc R U . . .
H24B H 0.429537 0.291892 0.696567 0.043 Uiso 1 1 calc R U . . .
C25 C 0.51213(14) 0.23101(12) 0.64977(12) 0.0360(5) Uani 1 1 d . . . . .
H25A H 0.463576 0.231328 0.593168 0.043 Uiso 1 1 calc R U . . .
H25B H 0.506525 0.186145 0.677663 0.043 Uiso 1 1 calc R U . . .
C26 C 0.60623(15) 0.23234(12) 0.63870(14) 0.0403(5) Uani 1 1 d . . . . .
H26A H 0.614173 0.278499 0.614608 0.048 Uiso 1 1 calc R U . . .
H26B H 0.655101 0.227867 0.694821 0.048 Uiso 1 1 calc R U . . .
C27 C 0.61744(18) 0.17348(14) 0.58152(15) 0.0518(6) Uani 1 1 d . . . . .
H27A H 0.572209 0.179659 0.524619 0.078 Uiso 1 1 calc R U . . .
H27B H 0.607866 0.127650 0.604084 0.078 Uiso 1 1 calc R U . . .
H27C H 0.679459 0.175307 0.579106 0.078 Uiso 1 1 calc R U . . .
C28 C 0.81828(14) 0.32508(11) 0.65463(12) 0.0340(4) Uani 1 1 d . . . . .
H28 H 0.797719 0.355376 0.689114 0.041 Uiso 1 1 calc R U . . .
C29 C 0.77764(15) 0.32813(12) 0.56765(13) 0.0390(5) Uani 1 1 d . . . . .
H29 H 0.728955 0.360324 0.542188 0.047 Uiso 1 1 calc R U . . .
C30 C 0.80868(15) 0.28359(12) 0.51766(13) 0.0390(5) Uani 1 1 d . . . . .
H30 H 0.780961 0.285039 0.457931 0.047 Uiso 1 1 calc R U . . .
C31 C 0.88011(15) 0.23728(12) 0.55556(13) 0.0391(5) Uani 1 1 d . . . . .
H31 H 0.902353 0.207212 0.522058 0.047 Uiso 1 1 calc R U . . .
C32 C 0.91905(14) 0.23514(11) 0.64318(12) 0.0331(4) Uani 1 1 d . . . . .
H32 H 0.967640 0.203120 0.669642 0.040 Uiso 1 1 calc R U . . .
C33 C 0.92625(14) 0.27212(12) 0.78560(11) 0.0354(5) Uani 1 1 d . . . . .
H33A H 0.939787 0.319707 0.811261 0.042 Uiso 1 1 calc R U . . .
H33B H 0.984201 0.244810 0.803076 0.042 Uiso 1 1 calc R U . . .
C34 C 0.85546(16) 0.23436(12) 0.81673(12) 0.0428(5) Uani 1 1 d . . . . .
H34A H 0.799894 0.264228 0.803246 0.051 Uiso 1 1 calc R U . . .
H34B H 0.837162 0.189258 0.785737 0.051 Uiso 1 1 calc R U . . .
C35 C 0.89236(18) 0.21897(14) 0.91218(14) 0.0506(6) Uani 1 1 d . . . . .
H35A H 0.920831 0.262444 0.942744 0.061 Uiso 1 1 calc R U . . .
H35B H 0.840262 0.206309 0.930245 0.061 Uiso 1 1 calc R U . . .
C36 C 0.9620(2) 0.16019(15) 0.93648(16) 0.0635(7) Uani 1 1 d . . . . .
H36A H 0.935859 0.117910 0.903340 0.095 Uiso 1 1 calc R U . . .
H36B H 0.978289 0.149697 0.996708 0.095 Uiso 1 1 calc R U . . .
H36C H 1.017061 0.174723 0.925194 0.095 Uiso 1 1 calc R U . . .
Cl1 Cl 0.14421(3) 0.17746(3) 0.80878(3) 0.03587(12) Uani 1 1 d . . . . .
Cl2 Cl 0.30784(3) 0.16948(3) 0.68343(3) 0.03799(13) Uani 1 1 d . . . . .
Cl3 Cl 0.33160(3) 0.31291(3) 0.83887(3) 0.03485(12) Uani 1 1 d . . . . .
Cl4 Cl 0.12477(3) 0.31221(3) 0.64383(3) 0.03522(12) Uani 1 1 d . . . . .
Cl5 Cl 0.65983(3) -0.06280(3) 0.65663(3) 0.03579(12) Uani 1 1 d . . . . .
Cl6 Cl 0.68961(3) 0.09059(3) 0.80334(3) 0.03623(12) Uani 1 1 d . . . . .
Cl7 Cl 0.86573(3) -0.05487(3) 0.85236(3) 0.03539(12) Uani 1 1 d . . . . .
Cl8 Cl 0.84939(3) 0.06559(3) 0.67381(3) 0.04159(13) Uani 1 1 d . . . . .
N1 N 0.44720(11) -0.03208(9) 0.70464(10) 0.0329(4) Uani 1 1 d . . . . .
N2 N 1.11365(11) -0.02633(8) 0.80024(10) 0.0292(3) Uani 1 1 d . . . . .
N3 N 0.55499(11) 0.28784(9) 0.79294(10) 0.0312(4) Uani 1 1 d . . . . .
N4 N 0.88798(11) 0.27846(8) 0.69076(9) 0.0283(3) Uani 1 1 d . . . . .
Co1 Co 0.22719(19) 0.23951(15) 0.74335(17) 0.0514(8) Uani 0.5 1 d . . P A 1
Ni1 Ni 0.22674(11) 0.23956(8) 0.74291(10) 0.0142(4) Uani 0.5 1 d . . P A 2
Co2 Co 0.7658(2) 0.01387(15) 0.74630(17) 0.0513(8) Uani 0.5 1 d . . P B 3
Ni2 Ni 0.76670(12) 0.01353(8) 0.74623(11) 0.0159(4) Uani 0.5 1 d . . P B 4

loop_
_atom_site_aniso_label
_atom_site_aniso_U_11
_atom_site_aniso_U_22
_atom_site_aniso_U_33
_atom_site_aniso_U_23
_atom_site_aniso_U_13
_atom_site_aniso_U_12
C1 0.0466(13) 0.0387(12) 0.0492(13) -0.0021(10) 0.0272(11) -0.0064(10)
C2 0.0443(13) 0.0553(15) 0.0491(13) -0.0110(12) 0.0196(11) -0.0131(12)
C3 0.0450(13) 0.0596(16) 0.0389(12) -0.0025(11) 0.0142(10) 0.0048(12)
C4 0.0486(14) 0.0451(13) 0.0439(12) 0.0117(10) 0.0200(11) 0.0028(11)
C5 0.0382(12) 0.0356(12) 0.0446(12) 0.0036(9) 0.0198(10) -0.0009(9)
C6 0.0441(13) 0.0431(13) 0.0361(11) 0.0050(10) 0.0161(9) 0.0015(10)
C7 0.0550(15) 0.0503(14) 0.0429(12) 0.0005(11) 0.0206(11) -0.0014(12)
C8 0.0518(15) 0.0533(15) 0.0657(16) -0.0046(13) 0.0216(13) 0.0011(12)
C9 0.083(2) 0.0600(18) 0.0804(19) -0.0024(15) 0.0526(17) 0.0115(15)
C10 0.0373(11) 0.0346(11) 0.0375(11) 0.0008(9) 0.0129(9) 0.0083(9)
C11 0.0415(13) 0.0438(13) 0.0423(12) 0.0068(10) 0.0105(10) 0.0121(10)
C12 0.0456(13) 0.0525(14) 0.0331(11) 0.0048(10) 0.0122(10) -0.0004(11)
C13 0.0459(13) 0.0481(14) 0.0395(11) -0.0003(10) 0.0221(10) 0.0044(11)
C14 0.0318(11) 0.0370(12) 0.0399(11) 0.0015(9) 0.0156(9) 0.0053(9)
C15 0.0332(11) 0.0354(12) 0.0287(10) -0.0017(9) 0.0064(8) 0.0015(9)
C16 0.0327(11) 0.0350(11) 0.0341(10) -0.0034(9) 0.0118(8) -0.0008(9)
C17 0.0446(13) 0.0439(13) 0.0340(11) -0.0044(10) 0.0174(10) -0.0031(11)
C18 0.0481(13) 0.0452(13) 0.0365(11) 0.0035(10) 0.0110(10) -0.0027(11)
C19 0.0376(11) 0.0361(12) 0.0352(10) 0.0017(9) 0.0156(9) -0.0036(9)
C20 0.0482(13) 0.0499(14) 0.0346(11) 0.0054(10) 0.0185(10) -0.0004(11)
C21 0.0458(14) 0.0653(16) 0.0298(11) -0.0046(11) 0.0124(10) 0.0028(12)
C22 0.0483(14) 0.0645(17) 0.0429(13) -0.0123(12) 0.0139(11) -0.0182(12)
C23 0.0480(13) 0.0448(13) 0.0415(12) -0.0021(10) 0.0215(10) -0.0137(11)
C24 0.0340(11) 0.0434(12) 0.0295(10) 0.0075(9) 0.0096(8) 0.0044(9)
C25 0.0362(11) 0.0448(12) 0.0252(9) 0.0015(9) 0.0085(8) -0.0019(10)
C26 0.0346(11) 0.0447(13) 0.0441(12) 0.0049(10) 0.0169(9) 0.0006(10)
C27 0.0508(14) 0.0598(16) 0.0484(13) 0.0012(12) 0.0220(11) 0.0127(12)
C28 0.0345(11) 0.0311(11) 0.0357(10) 0.0017(9) 0.0116(9) 0.0045(9)
C29 0.0385(12) 0.0388(12) 0.0373(11) 0.0102(9) 0.0100(9) 0.0063(10)
C30 0.0418(12) 0.0460(13) 0.0270(10) 0.0059(9) 0.0095(9) -0.0012(10)
C31 0.0447(12) 0.0432(13) 0.0329(10) -0.0016(9) 0.0178(9) 0.0020(10)
C32 0.0314(11) 0.0351(11) 0.0335(10) 0.0013(9) 0.0123(8) 0.0032(9)
C33 0.0350(11) 0.0410(12) 0.0236(9) -0.0048(8) 0.0019(8) 0.0040(9)
C34 0.0528(14) 0.0440(13) 0.0286(10) -0.0011(9) 0.0103(9) -0.0065(11)
C35 0.0628(16) 0.0544(15) 0.0328(11) -0.0009(11) 0.0144(11) 0.0010(12)
C36 0.0658(18) 0.0709(19) 0.0438(13) 0.0051(13) 0.0067(12) 0.0109(15)
Cl1 0.0306(3) 0.0438(3) 0.0351(2) 0.0032(2) 0.0138(2) -0.0048(2)
Cl2 0.0327(3) 0.0420(3) 0.0423(3) -0.0094(2) 0.0170(2) -0.0017(2)
Cl3 0.0385(3) 0.0346(3) 0.0284(2) -0.0023(2) 0.0078(2) -0.0075(2)
Cl4 0.0383(3) 0.0340(3) 0.0295(2) 0.0011(2) 0.0069(2) 0.0014(2)
Cl5 0.0380(3) 0.0353(3) 0.0322(2) -0.0012(2) 0.0099(2) -0.0058(2)
Cl6 0.0345(3) 0.0364(3) 0.0386(3) -0.0024(2) 0.0138(2) 0.0022(2)
Cl7 0.0384(3) 0.0340(3) 0.0300(2) 0.0031(2) 0.0071(2) 0.0037(2)
Cl8 0.0326(3) 0.0511(3) 0.0445(3) 0.0111(2) 0.0178(2) -0.0019(2)
N1 0.0333(9) 0.0326(9) 0.0379(9) 0.0017(7) 0.0189(7) 0.0041(7)
N2 0.0278(8) 0.0281(9) 0.0311(8) 0.0010(7) 0.0096(7) -0.0012(7)
N3 0.0332(9) 0.0332(9) 0.0296(8) 0.0003(7) 0.0140(7) 0.0013(7)
N4 0.0282(8) 0.0286(9) 0.0273(8) -0.0010(7) 0.0086(7) -0.0009(7)
Co1 0.0521(17) 0.0559(17) 0.0464(17) -0.0019(13) 0.0177(13) -0.0010(13)
Ni1 0.0143(8) 0.0135(8) 0.0152(9) -0.0006(7) 0.0055(7) -0.0025(7)
Co2 0.0479(17) 0.0571(17) 0.0464(18) 0.0020(12) 0.0134(14) 0.0014(13)
Ni2 0.0175(9) 0.0124(8) 0.0198(10) 0.0021(7) 0.0088(8) -0.0011(7)

_geom_special_details            
;
 All esds (except the esd in the dihedral angle between two l.s. planes)
 are estimated using the full covariance matrix.  The cell esds are taken
 into account individually in the estimation of esds in distances, angles
 and torsion angles; correlations between esds in cell parameters are only
 used when they are defined by crystal symmetry.  An approximate (isotropic)
 treatment of cell esds is used for estimating esds involving l.s. planes.
;

loop_
_geom_bond_atom_site_label_1
_geom_bond_atom_site_label_2
_geom_bond_distance
_geom_bond_site_symmetry_2
_geom_bond_publ_flag
C1 N1 1.342(3) . ?
C1 C2 1.365(3) . ?
C1 H1 0.9400 . ?
C2 C3 1.381(3) . ?
C2 H2 0.9400 . ?
C3 C4 1.375(3) . ?
C3 H3 0.9400 . ?
C4 C5 1.365(3) . ?
C4 H4 0.9400 . ?
C5 N1 1.344(3) . ?
C5 H5 0.9400 . ?
C6 N1 1.493(3) . ?
C6 C7 1.507(3) . ?
C6 H6A 0.9800 . ?
C6 H6B 0.9800 . ?
C7 C8 1.492(3) . ?
C7 H7A 0.9800 . ?
C7 H7B 0.9800 . ?
C8 C9 1.540(4) . ?
C8 H8A 0.9800 . ?
C8 H8B 0.9800 . ?
C9 H9A 0.9700 . ?
C9 H9B 0.9700 . ?
C9 H9C 0.9700 . ?
C10 N2 1.347(2) . ?
C10 C11 1.366(3) . ?
C10 H10 0.9400 . ?
C11 C12 1.379(3) . ?
C11 H11 0.9400 . ?
C12 C13 1.371(3) . ?
C12 H12 0.9400 . ?
C13 C14 1.370(3) . ?
C13 H13 0.9400 . ?
C14 N2 1.340(2) . ?
C14 H14 0.9400 . ?
C15 N2 1.494(2) . ?
C15 C16 1.515(3) . ?
C15 H15A 1.00(2) . ?
C15 H15B 1.02(2) . ?
C16 C17 1.522(3) . ?
C16 H16A 0.9800 . ?
C16 H16B 0.9800 . ?
C17 C18 1.521(3) . ?
C17 H17A 1.02(2) . ?
C17 H17B 0.91(2) . ?
C18 H18A 0.9700 . ?
C18 H18B 0.9700 . ?
C18 H18C 0.9700 . ?
C19 N3 1.339(2) . ?
C19 C20 1.373(3) . ?
C19 H19 0.9400 . ?
C20 C21 1.372(3) . ?
C20 H20 0.9400 . ?
C21 C22 1.377(3) . ?
C21 H21 0.9400 . ?
C22 C23 1.371(3) . ?
C22 H22 0.9400 . ?
C23 N3 1.340(3) . ?
C23 H23 0.9400 . ?
C24 N3 1.493(2) . ?
C24 C25 1.513(3) . ?
C24 H24A 0.9800 . ?
C24 H24B 0.9800 . ?
C25 C26 1.523(3) . ?
C25 H25A 0.9800 . ?
C25 H25B 0.9800 . ?
C26 C27 1.509(3) . ?
C26 H26A 0.9800 . ?
C26 H26B 0.9800 . ?
C27 H27A 0.9700 . ?
C27 H27B 0.9700 . ?
C27 H27C 0.9700 . ?
C28 N4 1.351(2) . ?
C28 C29 1.370(3) . ?
C28 H28 0.9400 . ?
C29 C30 1.380(3) . ?
C29 H29 0.9400 . ?
C30 C31 1.370(3) . ?
C30 H30 0.9400 . ?
C31 C32 1.377(3) . ?
C31 H31 0.9400 . ?
C32 N4 1.337(2) . ?
C32 H32 0.9400 . ?
C33 N4 1.492(2) . ?
C33 C34 1.535(3) . ?
C33 H33A 0.9800 . ?
C33 H33B 0.9800 . ?
C34 C35 1.524(3) . ?
C34 H34A 0.9800 . ?
C34 H34B 0.9800 . ?
C35 C36 1.490(4) . ?
C35 H35A 0.9800 . ?
C35 H35B 0.9800 . ?
C36 H36A 0.9700 . ?
C36 H36B 0.9700 . ?
C36 H36C 0.9700 . ?
Cl1 Co1 2.272(3) . ?
Cl1 Ni1 2.2723(16) . ?
Cl2 Co1 2.267(3) . ?
Cl2 Ni1 2.2681(17) . ?
Cl3 Co1 2.287(3) . ?
Cl3 Ni1 2.2931(16) . ?
Cl4 Ni1 2.2901(17) . ?
Cl4 Co1 2.297(3) . ?
Cl5 Co2 2.294(3) . ?
Cl5 Ni2 2.2964(18) . ?
Cl6 Co2 2.266(3) . ?
Cl6 Ni2 2.2806(18) . ?
Cl7 Ni2 2.2859(18) . ?
Cl7 Co2 2.295(3) . ?
Cl8 Ni2 2.2630(17) . ?
Cl8 Co2 2.272(3) . ?

loop_
_geom_angle_atom_site_label_1
_geom_angle_atom_site_label_2
_geom_angle_atom_site_label_3
_geom_angle
_geom_angle_site_symmetry_1
_geom_angle_site_symmetry_3
_geom_angle_publ_flag
N1 C1 C2 120.7(2) . . ?
N1 C1 H1 119.7 . . ?
C2 C1 H1 119.7 . . ?
C1 C2 C3 119.6(2) . . ?
C1 C2 H2 120.2 . . ?
C3 C2 H2 120.2 . . ?
C4 C3 C2 118.9(2) . . ?
C4 C3 H3 120.5 . . ?
C2 C3 H3 120.5 . . ?
C5 C4 C3 119.7(2) . . ?
C5 C4 H4 120.2 . . ?
C3 C4 H4 120.2 . . ?
N1 C5 C4 120.6(2) . . ?
N1 C5 H5 119.7 . . ?
C4 C5 H5 119.7 . . ?
N1 C6 C7 113.57(18) . . ?
N1 C6 H6A 108.9 . . ?
C7 C6 H6A 108.9 . . ?
N1 C6 H6B 108.9 . . ?
C7 C6 H6B 108.9 . . ?
H6A C6 H6B 107.7 . . ?
C8 C7 C6 114.0(2) . . ?
C8 C7 H7A 108.8 . . ?
C6 C7 H7A 108.8 . . ?
C8 C7 H7B 108.8 . . ?
C6 C7 H7B 108.8 . . ?
H7A C7 H7B 107.7 . . ?
C7 C8 C9 112.1(2) . . ?
C7 C8 H8A 109.2 . . ?
C9 C8 H8A 109.2 . . ?
C7 C8 H8B 109.2 . . ?
C9 C8 H8B 109.2 . . ?
H8A C8 H8B 107.9 . . ?
C8 C9 H9A 109.5 . . ?
C8 C9 H9B 109.5 . . ?
H9A C9 H9B 109.5 . . ?
C8 C9 H9C 109.5 . . ?
H9A C9 H9C 109.5 . . ?
H9B C9 H9C 109.5 . . ?
N2 C10 C11 120.57(19) . . ?
N2 C10 H10 119.7 . . ?
C11 C10 H10 119.7 . . ?
C10 C11 C12 119.4(2) . . ?
C10 C11 H11 120.3 . . ?
C12 C11 H11 120.3 . . ?
C13 C12 C11 119.3(2) . . ?
C13 C12 H12 120.3 . . ?
C11 C12 H12 120.3 . . ?
C14 C13 C12 119.5(2) . . ?
C14 C13 H13 120.3 . . ?
C12 C13 H13 120.3 . . ?
N2 C14 C13 120.66(19) . . ?
N2 C14 H14 119.7 . . ?
C13 C14 H14 119.7 . . ?
N2 C15 C16 110.83(16) . . ?
N2 C15 H15A 107.7(12) . . ?
C16 C15 H15A 111.6(12) . . ?
N2 C15 H15B 106.1(12) . . ?
C16 C15 H15B 112.2(12) . . ?
H15A C15 H15B 108.2(17) . . ?
C15 C16 C17 112.68(17) . . ?
C15 C16 H16A 109.1 . . ?
C17 C16 H16A 109.1 . . ?
C15 C16 H16B 109.1 . . ?
C17 C16 H16B 109.1 . . ?
H16A C16 H16B 107.8 . . ?
C18 C17 C16 113.53(18) . . ?
C18 C17 H17A 113.1(13) . . ?
C16 C17 H17A 109.4(12) . . ?
C18 C17 H17B 109.2(15) . . ?
C16 C17 H17B 106.5(15) . . ?
H17A C17 H17B 104.5(19) . . ?
C17 C18 H18A 109.5 . . ?
C17 C18 H18B 109.5 . . ?
H18A C18 H18B 109.5 . . ?
C17 C18 H18C 109.5 . . ?
H18A C18 H18C 109.5 . . ?
H18B C18 H18C 109.5 . . ?
N3 C19 C20 120.5(2) . . ?
N3 C19 H19 119.8 . . ?
C20 C19 H19 119.8 . . ?
C21 C20 C19 119.5(2) . . ?
C21 C20 H20 120.2 . . ?
C19 C20 H20 120.2 . . ?
C20 C21 C22 119.1(2) . . ?
C20 C21 H21 120.4 . . ?
C22 C21 H21 120.4 . . ?
C23 C22 C21 119.7(2) . . ?
C23 C22 H22 120.2 . . ?
C21 C22 H22 120.2 . . ?
N3 C23 C22 120.3(2) . . ?
N3 C23 H23 119.9 . . ?
C22 C23 H23 119.9 . . ?
N3 C24 C25 111.88(16) . . ?
N3 C24 H24A 109.2 . . ?
C25 C24 H24A 109.2 . . ?
N3 C24 H24B 109.2 . . ?
C25 C24 H24B 109.2 . . ?
H24A C24 H24B 107.9 . . ?
C24 C25 C26 114.90(18) . . ?
C24 C25 H25A 108.5 . . ?
C26 C25 H25A 108.5 . . ?
C24 C25 H25B 108.5 . . ?
C26 C25 H25B 108.5 . . ?
H25A C25 H25B 107.5 . . ?
C27 C26 C25 112.95(19) . . ?
C27 C26 H26A 109.0 . . ?
C25 C26 H26A 109.0 . . ?
C27 C26 H26B 109.0 . . ?
C25 C26 H26B 109.0 . . ?
H26A C26 H26B 107.8 . . ?
C26 C27 H27A 109.5 . . ?
C26 C27 H27B 109.5 . . ?
H27A C27 H27B 109.5 . . ?
C26 C27 H27C 109.5 . . ?
H27A C27 H27C 109.5 . . ?
H27B C27 H27C 109.5 . . ?
N4 C28 C29 119.88(19) . . ?
N4 C28 H28 120.1 . . ?
C29 C28 H28 120.1 . . ?
C28 C29 C30 119.54(19) . . ?
C28 C29 H29 120.2 . . ?
C30 C29 H29 120.2 . . ?
C31 C30 C29 119.63(18) . . ?
C31 C30 H30 120.2 . . ?
C29 C30 H30 120.2 . . ?
C30 C31 C32 119.4(2) . . ?
C30 C31 H31 120.3 . . ?
C32 C31 H31 120.3 . . ?
N4 C32 C31 120.24(19) . . ?
N4 C32 H32 119.9 . . ?
C31 C32 H32 119.9 . . ?
N4 C33 C34 109.58(15) . . ?
N4 C33 H33A 109.8 . . ?
C34 C33 H33A 109.8 . . ?
N4 C33 H33B 109.8 . . ?
C34 C33 H33B 109.8 . . ?
H33A C33 H33B 108.2 . . ?
C35 C34 C33 113.25(18) . . ?
C35 C34 H34A 108.9 . . ?
C33 C34 H34A 108.9 . . ?
C35 C34 H34B 108.9 . . ?
C33 C34 H34B 108.9 . . ?
H34A C34 H34B 107.7 . . ?
C36 C35 C34 113.2(2) . . ?
C36 C35 H35A 108.9 . . ?
C34 C35 H35A 108.9 . . ?
C36 C35 H35B 108.9 . . ?
C34 C35 H35B 108.9 . . ?
H35A C35 H35B 107.7 . . ?
C35 C36 H36A 109.5 . . ?
C35 C36 H36B 109.5 . . ?
H36A C36 H36B 109.5 . . ?
C35 C36 H36C 109.5 . . ?
H36A C36 H36C 109.5 . . ?
H36B C36 H36C 109.5 . . ?
C1 N1 C5 120.49(18) . . ?
C1 N1 C6 121.10(17) . . ?
C5 N1 C6 118.41(17) . . ?
C14 N2 C10 120.49(17) . . ?
C14 N2 C15 120.16(16) . . ?
C10 N2 C15 119.33(16) . . ?
C19 N3 C23 120.96(17) . . ?
C19 N3 C24 118.06(17) . . ?
C23 N3 C24 120.98(17) . . ?
C32 N4 C28 121.29(16) . . ?
C32 N4 C33 119.67(16) . . ?
C28 N4 C33 118.91(16) . . ?
Cl2 Co1 Cl1 113.85(12) . . ?
Cl2 Co1 Cl3 107.33(11) . . ?
Cl1 Co1 Cl3 110.29(11) . . ?
Cl2 Co1 Cl4 111.43(11) . . ?
Cl1 Co1 Cl4 107.11(11) . . ?
Cl3 Co1 Cl4 106.62(11) . . ?
Cl2 Ni1 Cl1 113.80(7) . . ?
Cl2 Ni1 Cl4 111.67(7) . . ?
Cl1 Ni1 Cl4 107.34(7) . . ?
Cl2 Ni1 Cl3 107.10(7) . . ?
Cl1 Ni1 Cl3 110.06(7) . . ?
Cl4 Ni1 Cl3 106.66(6) . . ?
Cl6 Co2 Cl8 115.32(12) . . ?
Cl6 Co2 Cl5 108.60(12) . . ?
Cl8 Co2 Cl5 108.88(11) . . ?
Cl6 Co2 Cl7 109.61(11) . . ?
Cl8 Co2 Cl7 107.51(12) . . ?
Cl5 Co2 Cl7 106.56(11) . . ?
Cl8 Ni2 Cl6 115.10(7) . . ?
Cl8 Ni2 Cl7 108.12(8) . . ?
Cl6 Ni2 Cl7 109.42(7) . . ?
Cl8 Ni2 Cl5 109.10(7) . . ?
Cl6 Ni2 Cl5 108.02(7) . . ?
Cl7 Ni2 Cl5 106.77(6) . . ?

loop_
_geom_torsion_atom_site_label_1
_geom_torsion_atom_site_label_2
_geom_torsion_atom_site_label_3
_geom_torsion_atom_site_label_4
_geom_torsion
_geom_torsion_site_symmetry_1
_geom_torsion_site_symmetry_2
_geom_torsion_site_symmetry_3
_geom_torsion_site_symmetry_4
_geom_torsion_publ_flag
N1 C1 C2 C3 0.2(3) . . . . ?
C1 C2 C3 C4 -0.1(4) . . . . ?
C2 C3 C4 C5 0.0(4) . . . . ?
C3 C4 C5 N1 -0.1(3) . . . . ?
N1 C6 C7 C8 69.3(3) . . . . ?
C6 C7 C8 C9 177.8(2) . . . . ?
N2 C10 C11 C12 0.0(3) . . . . ?
C10 C11 C12 C13 0.8(4) . . . . ?
C11 C12 C13 C14 -0.9(3) . . . . ?
C12 C13 C14 N2 0.2(3) . . . . ?
N2 C15 C16 C17 -171.52(17) . . . . ?
C15 C16 C17 C18 69.3(3) . . . . ?
N3 C19 C20 C21 0.3(3) . . . . ?
C19 C20 C21 C22 -0.6(4) . . . . ?
C20 C21 C22 C23 0.6(4) . . . . ?
C21 C22 C23 N3 -0.3(4) . . . . ?
N3 C24 C25 C26 -68.8(2) . . . . ?
C24 C25 C26 C27 -175.57(18) . . . . ?
N4 C28 C29 C30 -0.3(3) . . . . ?
C28 C29 C30 C31 -0.4(3) . . . . ?
C29 C30 C31 C32 0.9(3) . . . . ?
C30 C31 C32 N4 -0.7(3) . . . . ?
N4 C33 C34 C35 174.35(18) . . . . ?
C33 C34 C35 C36 -72.8(3) . . . . ?
C2 C1 N1 C5 -0.3(3) . . . . ?
C2 C1 N1 C6 -179.9(2) . . . . ?
C4 C5 N1 C1 0.3(3) . . . . ?
C4 C5 N1 C6 179.82(19) . . . . ?
C7 C6 N1 C1 -106.7(2) . . . . ?
C7 C6 N1 C5 73.7(2) . . . . ?
C13 C14 N2 C10 0.5(3) . . . . ?
C13 C14 N2 C15 -177.94(19) . . . . ?
C11 C10 N2 C14 -0.6(3) . . . . ?
C11 C10 N2 C15 177.8(2) . . . . ?
C16 C15 N2 C14 112.0(2) . . . . ?
C16 C15 N2 C10 -66.5(2) . . . . ?
C20 C19 N3 C23 0.1(3) . . . . ?
C20 C19 N3 C24 -179.43(19) . . . . ?
C22 C23 N3 C19 0.0(3) . . . . ?
C22 C23 N3 C24 179.4(2) . . . . ?
C25 C24 N3 C19 -75.6(2) . . . . ?
C25 C24 N3 C23 104.9(2) . . . . ?
C31 C32 N4 C28 0.0(3) . . . . ?
C31 C32 N4 C33 175.78(19) . . . . ?
C29 C28 N4 C32 0.5(3) . . . . ?
C29 C28 N4 C33 -175.33(19) . . . . ?
C34 C33 N4 C32 -104.2(2) . . . . ?
C34 C33 N4 C28 71.7(2) . . . . ?

loop_
_geom_hbond_atom_site_label_D
_geom_hbond_atom_site_label_H
_geom_hbond_atom_site_label_A
_geom_hbond_distance_DH
_geom_hbond_distance_HA
_geom_hbond_distance_DA
_geom_hbond_angle_DHA
_geom_hbond_site_symmetry_A
_geom_hbond_publ_flag
C1 H1 Cl4 0.94 2.79 3.696(2) 161.1 2_546 yes
C5 H5 Cl6 0.94 2.89 3.750(2) 152.5 . yes
C6 H6A Cl6 0.98 2.92 3.614(2) 128.6 . yes
C10 H10 Cl4 0.94 2.91 3.586(2) 129.9 2_646 yes
C13 H13 Cl7 0.94 2.88 3.573(2) 131.3 3_757 yes
C14 H14 Cl8 0.94 2.97 3.797(2) 147.4 . yes
C15 H15A Cl3 1.00(2) 2.86(2) 3.632(2) 134.4(15) 2_646 yes
C15 H15B Cl8 1.02(2) 2.75(2) 3.743(2) 165.0(16) . yes
C16 H16B Cl1 0.98 2.86 3.738(2) 150.3 1_655 yes
C19 H19 Cl2 0.94 2.93 3.790(2) 152.9 . yes
C20 H20 Cl4 0.94 2.88 3.570(2) 131.2 4_666 yes
C22 H22 Cl5 0.94 2.98 3.649(3) 129.5 2_656 yes
C23 H23 Cl7 0.94 2.79 3.691(2) 161.7 2_656 yes
C24 H24A Cl7 0.98 2.98 3.868(2) 151.9 2_656 yes
C24 H24B Cl2 0.98 2.92 3.615(2) 128.7 . yes
C28 H28 Cl5 0.94 2.87 3.710(2) 148.7 2_656 yes
C28 H28 Cl7 0.94 2.90 3.587(2) 130.8 2_656 yes
C31 H31 Cl3 0.94 2.90 3.564(2) 129.0 4_665 yes
C32 H32 Cl1 0.94 2.93 3.760(2) 147.3 1_655 yes
C33 H33A Cl5 0.98 2.84 3.627(2) 137.9 2_656 yes
C33 H33B Cl1 0.98 2.74 3.693(2) 164.7 1_655 yes

_refine_diff_density_max         0.602
_refine_diff_density_min         -0.236
_refine_diff_density_rms         0.041

_shelx_res_file                  
;
TITL BAHR10P IN P21/N
    D:\RKSA\Publikationen\ACIII_Taubert\Behrens\Behr10p_final\behr10p.res
    created by SHELXL-2018/3 at 12:26:45 on 17-Nov-2020
CELL  0.71073 15.39110 18.73890 16.73830 90.00000 110.49400 90.00000
ZERR 8  0.00040  0.00050  0.00040  0.00000  0.00200  0.00000
LATT 1
SYMM -X+ 0.50000, Y+ 0.50000, -Z+ 0.50000
SFAC C H CL N CO NI
UNIT 144 224 32 16 4 4
TEMP -63
PLAN 20
FMAP 2
L.S. 15
OMIT -2 50
OMIT 0 0 2
OMIT -1 2 1
OMIT 2 0 0
OMIT 0 1 2
OMIT -1 2 5
OMIT -5 2 1
OMIT 1 2 1
OMIT 0 0 8
OMIT -4 6 3
OMIT 0 10 5
OMIT -4 0 2
OMIT 2 8 0
OMIT -3 8 4
OMIT 5 2 1
OMIT 2 4 0
BOND $H
EQIV $1 -X+1/2, Y-1/2, -Z+3/2
HTAB C1 CL4_$1
HTAB C5 CL6
HTAB C6 CL6
EQIV $2 -X+3/2, Y-1/2, -Z+3/2
HTAB C10 CL4_$2
EQIV $3 -X+2, -Y, -Z+2
HTAB C13 CL7_$3
HTAB C14 CL8
HTAB C15 CL3_$2
HTAB C15 CL8
EQIV $4 X+1, Y, Z
HTAB C16 CL1_$4
HTAB C19 CL2
EQIV $5 X+1/2, -Y+1/2, Z+1/2
HTAB C20 CL4_$5
EQIV $6 -X+3/2, Y+1/2, -Z+3/2
HTAB C22 CL5_$6
HTAB C23 CL7_$6
HTAB C24 CL7_$6
HTAB C24 CL2
HTAB C28 CL5_$6
HTAB C28 CL7_$6
EQIV $7 X+1/2, -Y+1/2, Z-1/2
HTAB C31 CL3_$7
EQIV $8 X+1, Y, Z
HTAB C32 CL1_$8
HTAB C33 CL5_$6
HTAB C33 CL1_$8
CONF
ACTA
WGHT    0.033200
FVAR       0.18638
C1    1    0.376476   -0.077952    0.673147    11.00000    0.04662    0.03868 =
         0.04925   -0.00213    0.02721   -0.00636
AFIX  43
H1    2    0.365215   -0.112436    0.709137    11.00000   -1.20000
AFIX   0
C2    1    0.320723   -0.075063    0.589393    11.00000    0.04431    0.05527 =
         0.04915   -0.01096    0.01957   -0.01313
AFIX  43
H2    2    0.271166   -0.107271    0.567812    11.00000   -1.20000
AFIX   0
C3    1    0.337565   -0.024512    0.536524    11.00000    0.04497    0.05957 =
         0.03888   -0.00252    0.01417    0.00480
AFIX  43
H3    2    0.299796   -0.021935    0.478679    11.00000   -1.20000
AFIX   0
C4    1    0.410470    0.021980    0.569873    11.00000    0.04861    0.04506 =
         0.04395    0.01174    0.02001    0.00279
AFIX  43
H4    2    0.422979    0.056761    0.534893    11.00000   -1.20000
AFIX   0
C5    1    0.464594    0.017381    0.654026    11.00000    0.03817    0.03556 =
         0.04462    0.00362    0.01979   -0.00092
AFIX  43
H5    2    0.514503    0.049100    0.676794    11.00000   -1.20000
AFIX   0
C6    1    0.508726   -0.034888    0.796091    11.00000    0.04405    0.04306 =
         0.03613    0.00504    0.01614    0.00148
AFIX  23
H6A   2    0.573510   -0.033597    0.799280    11.00000   -1.20000
H6B   2    0.498740   -0.080331    0.820548    11.00000   -1.20000
AFIX   0
C7    1    0.492605    0.025305    0.848943    11.00000    0.05497    0.05032 =
         0.04286    0.00047    0.02057   -0.00140
AFIX  23
H7A   2    0.542678    0.025251    0.904659    11.00000   -1.20000
H7B   2    0.495696    0.070636    0.820861    11.00000   -1.20000
AFIX   0
C8    1    0.401907    0.021267    0.862432    11.00000    0.05181    0.05332 =
         0.06573   -0.00458    0.02164    0.00109
AFIX  23
H8A   2    0.397513   -0.024626    0.888835    11.00000   -1.20000
H8B   2    0.351422    0.023517    0.807055    11.00000   -1.20000
AFIX   0
C9    1    0.390125    0.082195    0.919575    11.00000    0.08250    0.06005 =
         0.08039   -0.00243    0.05261    0.01153
AFIX 137
H9A   2    0.441203    0.081233    0.973723    11.00000   -1.50000
H9B   2    0.332060    0.076109    0.929353    11.00000   -1.50000
H9C   2    0.389694    0.127611    0.891633    11.00000   -1.50000
AFIX   0
C10   1    1.184670   -0.071072    0.838183    11.00000    0.03734    0.03463 =
         0.03748    0.00084    0.01286    0.00825
AFIX  43
H10   2    1.211083   -0.097497    0.804721    11.00000   -1.20000
AFIX   0
C11   1    1.218616   -0.078368    0.924836    11.00000    0.04148    0.04380 =
         0.04234    0.00679    0.01052    0.01209
AFIX  43
H11   2    1.268158   -0.109667    0.951034    11.00000   -1.20000
AFIX   0
C12   1    1.179612   -0.039439    0.973581    11.00000    0.04564    0.05249 =
         0.03305    0.00485    0.01221   -0.00040
AFIX  43
H12   2    1.202782   -0.043523    1.033334    11.00000   -1.20000
AFIX   0
C13   1    1.106677    0.005300    0.934023    11.00000    0.04588    0.04812 =
         0.03954   -0.00028    0.02214    0.00440
AFIX  43
H13   2    1.078871    0.031673    0.966404    11.00000   -1.20000
AFIX   0
C14   1    1.074654    0.011252    0.846915    11.00000    0.03176    0.03699 =
         0.03986    0.00146    0.01557    0.00526
AFIX  43
H14   2    1.024828    0.042011    0.819641    11.00000   -1.20000
AFIX   0
C15   1    1.080229   -0.017547    0.705558    11.00000    0.03324    0.03537 =
         0.02868   -0.00166    0.00640    0.00148
H15A  2    1.063676   -0.065859    0.679449    11.00000   -1.20000
H15B  2    1.021194    0.011927    0.689981    11.00000   -1.20000
C16   1    1.153538    0.017923    0.677933    11.00000    0.03269    0.03499 =
         0.03405   -0.00342    0.01183   -0.00081
AFIX  23
H16A  2    1.206401   -0.014541    0.689132    11.00000   -1.20000
H16B  2    1.175581    0.061076    0.712113    11.00000   -1.20000
AFIX   0
C17   1    1.117750    0.037941    0.583884    11.00000    0.04461    0.04392 =
         0.03404   -0.00440    0.01738   -0.00308
H17A  2    1.093879   -0.006743    0.547979    11.00000   -1.20000
H17B  2    1.167903    0.051456    0.571082    11.00000   -1.20000
C18   1    1.047415    0.098461    0.562304    11.00000    0.04806    0.04516 =
         0.03654    0.00347    0.01098   -0.00273
AFIX 137
H18A  2    0.994049    0.084454    0.576741    11.00000   -1.50000
H18B  2    1.027796    0.108871    0.501795    11.00000   -1.50000
H18C  2    1.075558    0.140642    0.594618    11.00000   -1.50000
AFIX   0
C19   1    0.533094    0.239847    0.842036    11.00000    0.03758    0.03613 =
         0.03517    0.00165    0.01560   -0.00357
AFIX  43
H19   2    0.481381    0.209988    0.818146    11.00000   -1.20000
AFIX   0
C20   1    0.585627    0.233925    0.927032    11.00000    0.04822    0.04989 =
         0.03458    0.00542    0.01850   -0.00038
AFIX  43
H20   2    0.570192    0.200029    0.961268    11.00000   -1.20000
AFIX   0
C21   1    0.660823    0.277835    0.961656    11.00000    0.04581    0.06531 =
         0.02983   -0.00461    0.01244    0.00281
AFIX  43
H21   2    0.697063    0.274657    1.019872    11.00000   -1.20000
AFIX   0
C22   1    0.682519    0.326632    0.910000    11.00000    0.04831    0.06445 =
         0.04294   -0.01229    0.01386   -0.01815
AFIX  43
H22   2    0.734158    0.356784    0.932632    11.00000   -1.20000
AFIX   0
C23   1    0.628395    0.330993    0.825395    11.00000    0.04797    0.04484 =
         0.04146   -0.00213    0.02146   -0.01372
AFIX  43
H23   2    0.642836    0.364383    0.790022    11.00000   -1.20000
AFIX   0
C24   1    0.494776    0.292306    0.701129    11.00000    0.03402    0.04336 =
         0.02945    0.00746    0.00955    0.00441
AFIX  23
H24A  2    0.506700    0.337491    0.677337    11.00000   -1.20000
H24B  2    0.429537    0.291892    0.696567    11.00000   -1.20000
AFIX   0
C25   1    0.512131    0.231009    0.649772    11.00000    0.03618    0.04482 =
         0.02521    0.00149    0.00848   -0.00186
AFIX  23
H25A  2    0.463576    0.231328    0.593168    11.00000   -1.20000
H25B  2    0.506525    0.186145    0.677663    11.00000   -1.20000
AFIX   0
C26   1    0.606225    0.232339    0.638705    11.00000    0.03464    0.04469 =
         0.04407    0.00491    0.01687    0.00057
AFIX  23
H26A  2    0.614173    0.278499    0.614608    11.00000   -1.20000
H26B  2    0.655101    0.227867    0.694821    11.00000   -1.20000
AFIX   0
C27   1    0.617442    0.173481    0.581520    11.00000    0.05082    0.05985 =
         0.04836    0.00117    0.02197    0.01272
AFIX 137
H27A  2    0.572209    0.179659    0.524619    11.00000   -1.50000
H27B  2    0.607866    0.127650    0.604084    11.00000   -1.50000
H27C  2    0.679459    0.175307    0.579106    11.00000   -1.50000
AFIX   0
C28   1    0.818283    0.325082    0.654626    11.00000    0.03453    0.03111 =
         0.03567    0.00172    0.01160    0.00454
AFIX  43
H28   2    0.797719    0.355376    0.689114    11.00000   -1.20000
AFIX   0
C29   1    0.777645    0.328126    0.567649    11.00000    0.03846    0.03875 =
         0.03726    0.01022    0.00998    0.00635
AFIX  43
H29   2    0.728955    0.360324    0.542188    11.00000   -1.20000
AFIX   0
C30   1    0.808684    0.283593    0.517659    11.00000    0.04181    0.04603 =
         0.02702    0.00591    0.00945   -0.00116
AFIX  43
H30   2    0.780961    0.285039    0.457931    11.00000   -1.20000
AFIX   0
C31   1    0.880108    0.237278    0.555563    11.00000    0.04466    0.04317 =
         0.03289   -0.00164    0.01782    0.00204
AFIX  43
H31   2    0.902353    0.207212    0.522058    11.00000   -1.20000
AFIX   0
C32   1    0.919048    0.235140    0.643180    11.00000    0.03144    0.03510 =
         0.03353    0.00130    0.01229    0.00324
AFIX  43
H32   2    0.967640    0.203120    0.669642    11.00000   -1.20000
AFIX   0
C33   1    0.926246    0.272120    0.785604    11.00000    0.03495    0.04102 =
         0.02358   -0.00480    0.00195    0.00402
AFIX  23
H33A  2    0.939787    0.319707    0.811261    11.00000   -1.20000
H33B  2    0.984201    0.244810    0.803076    11.00000   -1.20000
AFIX   0
C34   1    0.855457    0.234359    0.816732    11.00000    0.05278    0.04398 =
         0.02858   -0.00105    0.01030   -0.00651
AFIX  23
H34A  2    0.799894    0.264228    0.803246    11.00000   -1.20000
H34B  2    0.837162    0.189258    0.785737    11.00000   -1.20000
AFIX   0
C35   1    0.892355    0.218974    0.912177    11.00000    0.06277    0.05438 =
         0.03279   -0.00089    0.01440    0.00104
AFIX  23
H35A  2    0.920831    0.262444    0.942744    11.00000   -1.20000
H35B  2    0.840262    0.206309    0.930245    11.00000   -1.20000
AFIX   0
C36   1    0.961968    0.160195    0.936476    11.00000    0.06577    0.07085 =
         0.04381    0.00509    0.00671    0.01085
AFIX 137
H36A  2    0.935859    0.117910    0.903340    11.00000   -1.50000
H36B  2    0.978289    0.149697    0.996708    11.00000   -1.50000
H36C  2    1.017061    0.174723    0.925194    11.00000   -1.50000
AFIX   0
CL1   3    0.144215    0.177465    0.808782    11.00000    0.03057    0.04381 =
         0.03507    0.00318    0.01379   -0.00478
CL2   3    0.307835    0.169482    0.683428    11.00000    0.03272    0.04198 =
         0.04234   -0.00945    0.01700   -0.00170
CL3   3    0.331596    0.312912    0.838867    11.00000    0.03846    0.03456 =
         0.02840   -0.00229    0.00778   -0.00750
CL4   3    0.124771    0.312213    0.643828    11.00000    0.03826    0.03402 =
         0.02947    0.00107    0.00694    0.00144
CL5   3    0.659834   -0.062801    0.656627    11.00000    0.03801    0.03528 =
         0.03218   -0.00124    0.00992   -0.00581
CL6   3    0.689613    0.090588    0.803344    11.00000    0.03452    0.03635 =
         0.03860   -0.00240    0.01379    0.00225
CL7   3    0.865731   -0.054867    0.852360    11.00000    0.03840    0.03396 =
         0.02997    0.00310    0.00714    0.00375
CL8   3    0.849392    0.065589    0.673812    11.00000    0.03262    0.05110 =
         0.04449    0.01106    0.01783   -0.00194
N1    4    0.447197   -0.032076    0.704641    11.00000    0.03326    0.03262 =
         0.03795    0.00169    0.01888    0.00405
N2    4    1.113653   -0.026329    0.800241    11.00000    0.02782    0.02814 =
         0.03114    0.00099    0.00956   -0.00116
N3    4    0.554994    0.287841    0.792943    11.00000    0.03315    0.03324 =
         0.02958    0.00035    0.01402    0.00127
N4    4    0.887981    0.278455    0.690758    11.00000    0.02815    0.02862 =
         0.02729   -0.00104    0.00859   -0.00093
PART 1
CO1   5    0.227191    0.239508    0.743354    10.50000    0.05209    0.05595 =
         0.04640   -0.00193    0.01770   -0.00099
PART 2
NI1   6    0.226736    0.239562    0.742914    10.50000    0.01431    0.01345 =
         0.01519   -0.00056    0.00554   -0.00253
PART 3
CO2   5    0.765771    0.013873    0.746296    10.50000    0.04794    0.05712 =
         0.04637    0.00204    0.01340    0.00144
PART 4
NI2   6    0.766702    0.013525    0.746235    10.50000    0.01747    0.01239 =
         0.01978    0.00205    0.00881   -0.00114
HKLF 4


REM  BAHR10P IN P21/N
REM wR2 = 0.0598, GooF = S = 0.923, Restrained GooF = 0.923 for all data
REM R1 = 0.0251 for 5898 Fo > 4sig(Fo) and 0.0409 for all 7941 data
REM 485 parameters refined using 0 restraints

END

WGHT      0.0332      0.0000

REM Highest difference peak  0.602,  deepest hole -0.236,  1-sigma level  0.041
Q1    1   0.9673  0.2157  0.9136  11.00000  0.05    0.60
Q2    1   0.4828  0.0359  0.9192  11.00000  0.05    0.58
Q3    1   0.4263  0.0219  0.8147  11.00000  0.05    0.51
Q4    1   0.9150  0.2183  0.8191  11.00000  0.05    0.50
Q5    1   0.9119  0.1566  0.9625  11.00000  0.05    0.44
Q6    1   0.8658  0.3064  0.6763  11.00000  0.05    0.20
Q7    1   0.7365  0.0705  0.7764  11.00000  0.05    0.20
Q8    1   0.5270  0.2909  0.7392  11.00000  0.05    0.18
Q9    1   1.0771 -0.0268  0.8200  11.00000  0.05    0.17
Q10   1   0.8593  0.0213  0.6607  11.00000  0.05    0.17
Q11   1   0.1722  0.1974  0.7768  11.00000  0.05    0.17
Q12   1   0.5151  0.2632  0.6793  11.00000  0.05    0.16
Q13   1   0.2814  0.1933  0.7221  11.00000  0.05    0.16
Q14   1   0.6632  0.3136  0.9442  11.00000  0.05    0.16
Q15   1   0.4570 -0.0123  0.6794  11.00000  0.05    0.15
Q16   1   0.9185  0.2472  0.5989  11.00000  0.05    0.15
Q17   1   0.5751  0.2344  0.8791  11.00000  0.05    0.15
Q18   1   0.3995 -0.0493  0.6876  11.00000  0.05    0.14
Q19   1   1.1823 -0.0898  0.8812  11.00000  0.05    0.14
Q20   1   0.5594  0.2309  0.6454  11.00000  0.05    0.14
;
_shelx_res_checksum              94187
####################################################################### 
# 
# This file contains crystal structure data downloaded from the 
# Cambridge Structural Database (CSD) hosted by the Cambridge 
# Crystallographic Data Centre (CCDC).
# 
# Full information about CCDC data access policies and citation 
# guidelines are available at http://www.ccdc.cam.ac.uk/access/V1 
# 
# Audit and citation data items may have been added by the CCDC. 
# Please retain this information to preserve the provenance of 
# this file and to allow appropriate attribution of the data. 
# 
#######################################################################

data_Behr12p
_database_code_depnum_ccdc_archive 'CCDC 2157871'
loop_
_audit_author_name
_audit_author_address
'Eric Sperlich'
;University Potsdam
Germany
;
_audit_update_record             
;
2022-03-11 deposited with the CCDC.	2022-11-22 downloaded from the CCDC.
;
_audit_creation_method           SHELXL-2018/3
_chemical_name_systematic        
; 
 Bis(N-butylpyridinium) tetrachloridonickelate(II)
;
_chemical_name_common            ?
_chemical_melting_point          ?
_chemical_formula_moiety         '2(C9 H14 N), Cl4 Ni'
_chemical_formula_sum            'C18 H28 Cl4 N2 Ni'
_chemical_formula_weight         472.91

loop_
_atom_type_symbol
_atom_type_description
_atom_type_scat_dispersion_real
_atom_type_scat_dispersion_imag
_atom_type_scat_source
C C 0.0033 0.0016 'International Tables Vol C Tables 4.2.6.8 and 6.1.1.4'
H H 0.0000 0.0000 'International Tables Vol C Tables 4.2.6.8 and 6.1.1.4'
Cl Cl 0.1484 0.1585 'International Tables Vol C Tables 4.2.6.8 and 6.1.1.4'
N N 0.0061 0.0033 'International Tables Vol C Tables 4.2.6.8 and 6.1.1.4'
Ni Ni 0.3393 1.1124 'International Tables Vol C Tables 4.2.6.8 and 6.1.1.4'

_space_group_crystal_system      monoclinic
_space_group_IT_number           14
_space_group_name_H-M_alt        'P 21/n'
_space_group_name_Hall           '-P 2yn'

_shelx_space_group_comment       
;
The symmetry employed for this shelxl refinement is uniquely defined
by the following loop, which should always be used as a source of
symmetry information in preference to the above space-group names.
They are only intended as comments.
;

loop_
_space_group_symop_operation_xyz
'x, y, z'
'-x+1/2, y+1/2, -z+1/2'
'-x, -y, -z'
'x-1/2, -y-1/2, z-1/2'

_cell_length_a                   15.4965(3)
_cell_length_b                   18.4666(4)
_cell_length_c                   16.7917(3)
_cell_angle_alpha                90
_cell_angle_beta                 110.5290(10)
_cell_angle_gamma                90
_cell_volume                     4500.08(16)
_cell_formula_units_Z            8
_cell_measurement_temperature    210(2)
_cell_measurement_reflns_used    122703
_cell_measurement_theta_min      2.56
_cell_measurement_theta_max      36.19

_exptl_crystal_description       prism
_exptl_crystal_colour            blue
_exptl_crystal_density_meas      ?
_exptl_crystal_density_method    'not measured'
_exptl_crystal_density_diffrn    1.396
_exptl_crystal_F_000             1968
_exptl_transmission_factor_min   ?
_exptl_transmission_factor_max   ?
_exptl_crystal_size_max          0.650
_exptl_crystal_size_mid          0.560
_exptl_crystal_size_min          0.430
_exptl_crystal_size_rad          0.342
_exptl_absorpt_coefficient_mu    1.341
_shelx_estimated_absorpt_T_min   ?
_shelx_estimated_absorpt_T_max   ?
_exptl_absorpt_correction_type   sphere
_exptl_absorpt_correction_T_min  0.345
_exptl_absorpt_correction_T_max  0.368
_exptl_absorpt_process_details   'STOE X-AREA (STOE & Cie, 2015)'

_exptl_special_details           
;
 The crystal was embedded in perfluoropolyalkylether oil. 
;

_diffrn_ambient_temperature      210(2)
_diffrn_measurement_device       '4-circle goniometer'
_diffrn_measurement_device_type  'STOE StadiVari'
_diffrn_radiation_source         'Genix Microfocus'
_diffrn_source_voltage           50
_diffrn_source_current           1.000
_diffrn_radiation_type           MoK\a
_diffrn_radiation_wavelength     0.71073
_diffrn_radiation_monochromator  'graded multilayer mirror'
_diffrn_radiation_collimation    '0.3 mm diameter'
_diffrn_detector                 'Pilatus 200K'
_diffrn_measurement_method       'rotation method, \w scans'
_diffrn_measurement_details      
; 
 3118 frames, exposure time = 15 s per frame,
 detector distance = 60 mm, \D\w = 0.5 \%
;

_diffrn_reflns_number            82567
_diffrn_reflns_av_unetI/netI     0.0146
_diffrn_reflns_av_R_equivalents  0.0313
_diffrn_reflns_limit_h_min       -18
_diffrn_reflns_limit_h_max       17
_diffrn_reflns_limit_k_min       -21
_diffrn_reflns_limit_k_max       21
_diffrn_reflns_limit_l_min       -19
_diffrn_reflns_limit_l_max       19
_diffrn_reflns_theta_min         2.558
_diffrn_reflns_theta_max         25.000
_diffrn_reflns_theta_full        25.000
_diffrn_measured_fraction_theta_max 0.997
_diffrn_measured_fraction_theta_full 0.997
_diffrn_reflns_Laue_measured_fraction_max 0.997
_diffrn_reflns_Laue_measured_fraction_full 0.997
_diffrn_reflns_point_group_measured_fraction_max 0.997
_diffrn_reflns_point_group_measured_fraction_full 0.997
_reflns_number_total             7897
_reflns_number_gt                7041
_reflns_threshold_expression     'I > 2\s(I)'
_reflns_Friedel_coverage         0.000
_reflns_Friedel_fraction_max     .
_reflns_Friedel_fraction_full    .

_reflns_special_details          
;
 Reflections were merged by SHELXL according to the crystal
 class for the calculation of statistics and refinement.
 
 _reflns_Friedel_fraction is defined as the number of unique
 Friedel pairs measured divided by the number that would be
 possible theoretically, ignoring centric projections and
 systematic absences.
;

_computing_data_collection       'X-AREA (Stoe, 2015)'
_computing_cell_refinement       'X-AREA (Stoe, 2015)'
_computing_data_reduction        'X-RED (Stoe, 2015)'
_computing_structure_solution    'SHELXS-2013/1 (Sheldrick, 2013)'
_computing_structure_refinement  'SHELXL-2018/3 (Sheldrick, 2018)'
_computing_publication_material  
;
SHELXL-2018/3 (Sheldrick, 2018)
Diamond (Blankenburg, 2020)
;

_refine_ls_structure_factor_coef Fsqd
_refine_ls_matrix_type           full
_refine_ls_weighting_scheme      calc
_refine_ls_weighting_details     
'w=1/[\s^2^(Fo^2^)+(0.0390P)^2^+1.7557P] where P=(Fo^2^+2Fc^2^)/3'
_atom_sites_solution_primary     direct
_atom_sites_solution_secondary   difmap
_atom_sites_solution_hydrogens   geom
_refine_ls_hydrogen_treatment    constr
_refine_ls_extinction_method     'SHELXL-2018/3 (Sheldrick 2018)'
_refine_ls_extinction_coef       0.00149(12)
_refine_ls_extinction_expression Fc^*^=kFc[1+0.001xFc^2^\l^3^/sin(2\q)]^-1/4^
_refine_ls_number_reflns         7897
_refine_ls_number_parameters     456
_refine_ls_number_restraints     0
_refine_ls_R_factor_all          0.0304
_refine_ls_R_factor_gt           0.0262
_refine_ls_wR_factor_ref         0.0721
_refine_ls_wR_factor_gt          0.0703
_refine_ls_goodness_of_fit_ref   1.035
_refine_ls_restrained_S_all      1.035
_refine_ls_shift/su_max          0.001
_refine_ls_shift/su_mean         0.000

loop_
_atom_site_label
_atom_site_type_symbol
_atom_site_fract_x
_atom_site_fract_y
_atom_site_fract_z
_atom_site_U_iso_or_equiv
_atom_site_adp_type
_atom_site_occupancy
_atom_site_site_symmetry_order
_atom_site_calc_flag
_atom_site_refinement_flags_posn
_atom_site_refinement_flags_adp
_atom_site_refinement_flags_occupancy
_atom_site_disorder_assembly
_atom_site_disorder_group
C1 C 0.81319(13) -0.07192(10) 0.66152(12) 0.0384(4) Uani 1 1 d . . . . .
H1 H 0.785944 -0.098078 0.694551 0.046 Uiso 1 1 calc R U . . .
C2 C 0.77989(14) -0.07908(11) 0.57484(13) 0.0460(5) Uani 1 1 d . . . . .
H2 H 0.729866 -0.110044 0.548404 0.055 Uiso 1 1 calc R U . . .
C3 C 0.81996(15) -0.04076(12) 0.52653(13) 0.0467(5) Uani 1 1 d . . . . .
H3 H 0.797373 -0.044964 0.466954 0.056 Uiso 1 1 calc R U . . .
C4 C 0.89349(15) 0.00374(12) 0.56678(13) 0.0450(5) Uani 1 1 d . . . . .
H4 H 0.922132 0.029845 0.534851 0.054 Uiso 1 1 calc R U . . .
C5 C 0.92502(12) 0.00993(10) 0.65396(12) 0.0364(4) Uani 1 1 d . . . . .
H5 H 0.975002 0.040610 0.681484 0.044 Uiso 1 1 calc R U . . .
C6 C 0.91764(12) -0.01860(10) 0.79410(11) 0.0349(4) Uani 1 1 d . . . . .
H6A H 0.974059 0.010557 0.812810 0.042 Uiso 1 1 calc R U . . .
H6B H 0.932228 -0.066226 0.821256 0.042 Uiso 1 1 calc R U . . .
C7 C 0.84502(13) 0.01789(10) 0.82149(11) 0.0369(4) Uani 1 1 d . . . . .
H7A H 0.792002 -0.014610 0.809783 0.044 Uiso 1 1 calc R U . . .
H7B H 0.823901 0.061948 0.787732 0.044 Uiso 1 1 calc R U . . .
C8 C 0.88037(14) 0.03763(11) 0.91541(12) 0.0435(5) Uani 1 1 d . . . . .
H8A H 0.907788 -0.005478 0.948732 0.052 Uiso 1 1 calc R U . . .
H8B H 0.828140 0.052542 0.931663 0.052 Uiso 1 1 calc R U . . .
C9 C 0.95168(15) 0.09817(11) 0.93777(13) 0.0485(5) Uani 1 1 d . . . . .
H9C H 0.971837 0.107892 0.998327 0.073 Uiso 1 1 calc R U . . .
H9B H 0.924484 0.141588 0.906514 0.073 Uiso 1 1 calc R U . . .
H9A H 1.004114 0.083572 0.922720 0.073 Uiso 1 1 calc R U . . .
C10 C 0.62438(14) -0.08026(11) 0.82737(13) 0.0446(5) Uani 1 1 d . . . . .
H10 H 0.635694 -0.115231 0.791550 0.054 Uiso 1 1 calc R U . . .
C11 C 0.67970(15) -0.07698(13) 0.91132(14) 0.0528(5) Uani 1 1 d . . . . .
H11 H 0.729113 -0.109487 0.932995 0.063 Uiso 1 1 calc R U . . .
C12 C 0.66280(15) -0.02601(13) 0.96383(14) 0.0514(5) Uani 1 1 d . . . . .
H12 H 0.700312 -0.023471 1.021517 0.062 Uiso 1 1 calc R U . . .
C13 C 0.59028(15) 0.02117(12) 0.93078(13) 0.0478(5) Uani 1 1 d . . . . .
H13 H 0.577754 0.056347 0.965715 0.057 Uiso 1 1 calc R U . . .
C14 C 0.53646(14) 0.01645(10) 0.84653(13) 0.0408(4) Uani 1 1 d . . . . .
H14 H 0.486808 0.048576 0.823818 0.049 Uiso 1 1 calc R U . . .
C15 C 0.49328(14) -0.03619(11) 0.70470(12) 0.0434(4) Uani 1 1 d . . . . .
H15A H 0.428821 -0.035367 0.701219 0.052 Uiso 1 1 calc R U . . .
H15B H 0.503753 -0.082174 0.680395 0.052 Uiso 1 1 calc R U . . .
C16 C 0.50856(16) 0.02502(12) 0.65175(14) 0.0513(5) Uani 1 1 d . . . . .
H16A H 0.458883 0.024622 0.596147 0.062 Uiso 1 1 calc R U . . .
H16B H 0.505066 0.071029 0.679543 0.062 Uiso 1 1 calc R U . . .
C17 C 0.59847(17) 0.02117(13) 0.63869(17) 0.0612(6) Uani 1 1 d . . . . .
H17A H 0.603284 -0.025483 0.612751 0.073 Uiso 1 1 calc R U . . .
H17B H 0.648500 0.023875 0.693968 0.073 Uiso 1 1 calc R U . . .
C18 C 0.6097(2) 0.08280(14) 0.58138(19) 0.0748(8) Uani 1 1 d . . . . .
H18C H 0.666367 0.075827 0.570040 0.112 Uiso 1 1 calc R U . . .
H18B H 0.612018 0.128862 0.609812 0.112 Uiso 1 1 calc R U . . .
H18A H 0.557834 0.082537 0.528166 0.112 Uiso 1 1 calc R U . . .
C19 C 0.18297(12) 0.32636(10) 0.84625(12) 0.0361(4) Uani 1 1 d . . . . .
H19 H 0.203802 0.356954 0.812032 0.043 Uiso 1 1 calc R U . . .
C20 C 0.22352(13) 0.32937(11) 0.93318(12) 0.0409(4) Uani 1 1 d . . . . .
H20 H 0.271928 0.362002 0.958598 0.049 Uiso 1 1 calc R U . . .
C21 C 0.19280(14) 0.28426(11) 0.98282(12) 0.0417(4) Uani 1 1 d . . . . .
H21 H 0.220494 0.285457 1.042375 0.050 Uiso 1 1 calc R U . . .
C22 C 0.12121(14) 0.23742(11) 0.94455(12) 0.0413(4) Uani 1 1 d . . . . .
H22 H 0.099096 0.206724 0.977753 0.050 Uiso 1 1 calc R U . . .
C23 C 0.08218(12) 0.23586(10) 0.85716(11) 0.0354(4) Uani 1 1 d . . . . .
H23 H 0.033383 0.203842 0.830644 0.043 Uiso 1 1 calc R U . . .
C24 C 0.07519(13) 0.27396(10) 0.71538(11) 0.0376(4) Uani 1 1 d . . . . .
H24A H 0.062666 0.322476 0.690294 0.045 Uiso 1 1 calc R U . . .
H24B H 0.017048 0.246992 0.697774 0.045 Uiso 1 1 calc R U . . .
C25 C 0.14440(15) 0.23495(12) 0.68371(12) 0.0477(5) Uani 1 1 d . . . . .
H25A H 0.200174 0.264591 0.697219 0.057 Uiso 1 1 calc R U . . .
H25B H 0.161796 0.188902 0.714144 0.057 Uiso 1 1 calc R U . . .
C26 C 0.10685(17) 0.22003(13) 0.58833(13) 0.0544(5) Uani 1 1 d . . . . .
H26A H 0.078847 0.264479 0.558506 0.065 Uiso 1 1 calc R U . . .
H26B H 0.158266 0.207217 0.569859 0.065 Uiso 1 1 calc R U . . .
C27 C 0.03732(19) 0.16099(14) 0.56336(15) 0.0666(7) Uani 1 1 d . . . . .
H27A H -0.017372 0.175899 0.574536 0.100 Uiso 1 1 calc R U . . .
H27B H 0.062746 0.117787 0.596024 0.100 Uiso 1 1 calc R U . . .
H27C H 0.021209 0.150738 0.503230 0.100 Uiso 1 1 calc R U . . .
C28 C 0.37041(14) 0.33449(11) 0.67419(13) 0.0456(5) Uani 1 1 d . . . . .
H28 H 0.356167 0.368478 0.709389 0.055 Uiso 1 1 calc R U . . .
C29 C 0.31612(16) 0.32961(13) 0.58979(14) 0.0550(6) Uani 1 1 d . . . . .
H29 H 0.264453 0.359861 0.567326 0.066 Uiso 1 1 calc R U . . .
C30 C 0.33774(15) 0.28022(13) 0.53830(13) 0.0503(5) Uani 1 1 d . . . . .
H30 H 0.301444 0.276784 0.480345 0.060 Uiso 1 1 calc R U . . .
C31 C 0.41298(15) 0.23603(11) 0.57262(12) 0.0445(5) Uani 1 1 d . . . . .
H31 H 0.428425 0.201845 0.538347 0.053 Uiso 1 1 calc R U . . .
C32 C 0.46548(13) 0.24209(10) 0.65728(12) 0.0369(4) Uani 1 1 d . . . . .
H32 H 0.516989 0.211882 0.680916 0.044 Uiso 1 1 calc R U . . .
C33 C 0.50325(13) 0.29512(10) 0.79793(11) 0.0371(4) Uani 1 1 d . . . . .
H33A H 0.491177 0.340869 0.821702 0.045 Uiso 1 1 calc R U . . .
H33B H 0.568088 0.294939 0.802612 0.045 Uiso 1 1 calc R U . . .
C34 C 0.48636(12) 0.23272(10) 0.84922(11) 0.0364(4) Uani 1 1 d . . . . .
H34A H 0.534060 0.233474 0.905961 0.044 Uiso 1 1 calc R U . . .
H34B H 0.492750 0.187177 0.821844 0.044 Uiso 1 1 calc R U . . .
C35 C 0.39253(13) 0.23387(11) 0.85887(13) 0.0417(4) Uani 1 1 d . . . . .
H35A H 0.384002 0.280676 0.882608 0.050 Uiso 1 1 calc R U . . .
H35B H 0.344578 0.229149 0.802586 0.050 Uiso 1 1 calc R U . . .
C36 C 0.38103(16) 0.17381(13) 0.91582(14) 0.0526(5) Uani 1 1 d . . . . .
H36A H 0.425779 0.179990 0.972672 0.079 Uiso 1 1 calc R U . . .
H36B H 0.390618 0.127347 0.893296 0.079 Uiso 1 1 calc R U . . .
H36C H 0.319320 0.175658 0.917960 0.079 Uiso 1 1 calc R U . . .
Cl1 Cl 0.87424(3) 0.31013(2) 0.85509(3) 0.03789(11) Uani 1 1 d . . . . .
Cl2 Cl 0.68899(3) 0.17088(3) 0.81712(3) 0.04293(12) Uani 1 1 d . . . . .
Cl3 Cl 0.67005(3) 0.31038(2) 0.66286(3) 0.03762(11) Uani 1 1 d . . . . .
Cl4 Cl 0.85816(3) 0.18062(3) 0.69134(3) 0.04107(12) Uani 1 1 d . . . . .
Cl5 Cl 0.14838(3) 0.06045(3) 0.82733(3) 0.04747(13) Uani 1 1 d . . . . .
Cl6 Cl 0.13633(3) -0.05116(2) 0.64825(3) 0.03741(11) Uani 1 1 d . . . . .
Cl7 Cl 0.31280(3) 0.09039(2) 0.69443(3) 0.03964(11) Uani 1 1 d . . . . .
Cl8 Cl 0.33859(3) -0.05946(2) 0.84112(3) 0.03809(11) Uani 1 1 d . . . . .
N1 N 0.88497(10) -0.02744(8) 0.69974(9) 0.0310(3) Uani 1 1 d . . . . .
N2 N 0.55381(10) -0.03349(8) 0.79606(9) 0.0348(3) Uani 1 1 d . . . . .
N3 N 0.11338(10) 0.27970(8) 0.80981(9) 0.0307(3) Uani 1 1 d . . . . .
N4 N 0.44385(10) 0.29080(8) 0.70658(9) 0.0328(3) Uani 1 1 d . . . . .
Ni1 Ni 0.77302(2) 0.23652(2) 0.75782(2) 0.03020(7) Uani 1 1 d . . . . .
Ni2 Ni 0.23386(2) 0.01806(2) 0.75338(2) 0.03096(7) Uani 1 1 d . . . . .

loop_
_atom_site_aniso_label
_atom_site_aniso_U_11
_atom_site_aniso_U_22
_atom_site_aniso_U_33
_atom_site_aniso_U_23
_atom_site_aniso_U_13
_atom_site_aniso_U_12
C1 0.0378(10) 0.0389(10) 0.0379(10) -0.0004(8) 0.0124(8) -0.0074(8)
C2 0.0410(11) 0.0507(12) 0.0419(11) -0.0066(9) 0.0090(9) -0.0101(9)
C3 0.0477(12) 0.0573(13) 0.0336(10) -0.0050(9) 0.0122(9) -0.0017(10)
C4 0.0482(11) 0.0531(12) 0.0389(10) -0.0002(9) 0.0216(9) -0.0051(9)
C5 0.0319(9) 0.0382(10) 0.0412(10) -0.0019(8) 0.0156(8) -0.0048(8)
C6 0.0331(9) 0.0391(10) 0.0295(9) 0.0009(7) 0.0073(7) -0.0012(8)
C7 0.0365(10) 0.0390(10) 0.0363(10) 0.0036(8) 0.0140(8) 0.0021(8)
C8 0.0498(12) 0.0484(11) 0.0351(10) 0.0057(8) 0.0186(9) 0.0073(9)
C9 0.0528(12) 0.0494(12) 0.0387(10) -0.0042(9) 0.0104(9) 0.0047(10)
C10 0.0501(12) 0.0430(11) 0.0494(12) 0.0022(9) 0.0283(10) 0.0075(9)
C11 0.0481(12) 0.0614(13) 0.0520(13) 0.0108(11) 0.0215(10) 0.0141(10)
C12 0.0476(12) 0.0648(14) 0.0415(11) 0.0012(10) 0.0151(9) -0.0047(10)
C13 0.0498(12) 0.0509(12) 0.0465(12) -0.0099(9) 0.0215(10) -0.0019(10)
C14 0.0407(10) 0.0391(10) 0.0472(11) -0.0043(8) 0.0211(9) 0.0009(8)
C15 0.0486(11) 0.0450(11) 0.0388(10) -0.0023(8) 0.0181(9) -0.0004(9)
C16 0.0609(14) 0.0505(12) 0.0455(12) 0.0000(9) 0.0224(10) 0.0018(10)
C17 0.0564(14) 0.0560(14) 0.0727(16) 0.0077(12) 0.0245(12) -0.0003(11)
C18 0.099(2) 0.0607(15) 0.089(2) 0.0042(14) 0.0627(18) -0.0116(14)
C19 0.0357(10) 0.0355(9) 0.0360(9) -0.0022(8) 0.0112(8) -0.0055(8)
C20 0.0377(10) 0.0454(11) 0.0379(10) -0.0105(8) 0.0110(8) -0.0072(8)
C21 0.0443(11) 0.0511(11) 0.0281(9) -0.0070(8) 0.0107(8) 0.0026(9)
C22 0.0458(11) 0.0474(11) 0.0341(10) 0.0001(8) 0.0182(9) -0.0040(9)
C23 0.0326(9) 0.0384(10) 0.0353(9) -0.0002(8) 0.0119(8) -0.0039(8)
C24 0.0372(10) 0.0417(10) 0.0265(9) 0.0057(7) 0.0020(7) -0.0038(8)
C25 0.0574(13) 0.0503(12) 0.0317(10) 0.0007(8) 0.0109(9) 0.0080(10)
C26 0.0678(15) 0.0583(13) 0.0349(11) 0.0016(10) 0.0153(10) -0.0020(11)
C27 0.0760(17) 0.0683(16) 0.0442(12) -0.0058(11) 0.0069(12) -0.0137(13)
C28 0.0513(12) 0.0474(11) 0.0414(11) 0.0034(9) 0.0203(9) 0.0144(9)
C29 0.0513(13) 0.0689(15) 0.0443(12) 0.0139(11) 0.0161(10) 0.0198(11)
C30 0.0495(12) 0.0690(14) 0.0306(10) 0.0064(10) 0.0120(9) -0.0009(10)
C31 0.0513(12) 0.0504(12) 0.0355(10) -0.0051(9) 0.0201(9) -0.0006(9)
C32 0.0395(10) 0.0379(10) 0.0364(10) -0.0016(8) 0.0170(8) 0.0021(8)
C33 0.0351(10) 0.0435(10) 0.0322(9) -0.0076(8) 0.0111(8) -0.0046(8)
C34 0.0347(10) 0.0462(11) 0.0260(8) -0.0020(7) 0.0076(7) 0.0012(8)
C35 0.0377(10) 0.0437(11) 0.0446(11) -0.0033(8) 0.0157(9) -0.0024(8)
C36 0.0533(13) 0.0601(13) 0.0504(12) -0.0024(10) 0.0257(10) -0.0119(10)
Cl1 0.0412(2) 0.0378(2) 0.0307(2) -0.00073(17) 0.00761(18) -0.00068(18)
Cl2 0.0346(2) 0.0506(3) 0.0466(3) 0.0118(2) 0.0180(2) 0.0019(2)
Cl3 0.0414(2) 0.0382(2) 0.0303(2) 0.00233(17) 0.00887(18) 0.00771(18)
Cl4 0.0326(2) 0.0541(3) 0.0380(2) -0.0053(2) 0.01419(19) 0.00512(19)
Cl5 0.0343(2) 0.0628(3) 0.0484(3) -0.0146(2) 0.0184(2) 0.0015(2)
Cl6 0.0404(2) 0.0376(2) 0.0309(2) -0.00236(17) 0.00842(18) -0.00333(18)
Cl7 0.0370(2) 0.0421(2) 0.0402(2) 0.00267(19) 0.01405(19) -0.00357(19)
Cl8 0.0394(2) 0.0393(2) 0.0338(2) 0.00066(18) 0.01054(18) 0.00604(18)
N1 0.0296(7) 0.0305(7) 0.0327(7) -0.0003(6) 0.0106(6) 0.0011(6)
N2 0.0372(8) 0.0349(8) 0.0379(8) -0.0009(6) 0.0202(7) -0.0035(6)
N3 0.0297(7) 0.0318(7) 0.0289(7) 0.0002(6) 0.0083(6) 0.0010(6)
N4 0.0346(8) 0.0363(8) 0.0300(7) -0.0001(6) 0.0146(6) -0.0008(6)
Ni1 0.02872(13) 0.03261(13) 0.02957(12) 0.00116(9) 0.01058(9) 0.00220(9)
Ni2 0.02961(13) 0.03181(13) 0.03155(13) -0.00193(9) 0.01085(9) 0.00044(9)

_geom_special_details            
;
 All esds (except the esd in the dihedral angle between two l.s. planes)
 are estimated using the full covariance matrix.  The cell esds are taken
 into account individually in the estimation of esds in distances, angles
 and torsion angles; correlations between esds in cell parameters are only
 used when they are defined by crystal symmetry.  An approximate (isotropic)
 treatment of cell esds is used for estimating esds involving l.s. planes.
;

loop_
_geom_bond_atom_site_label_1
_geom_bond_atom_site_label_2
_geom_bond_distance
_geom_bond_site_symmetry_2
_geom_bond_publ_flag
C1 N1 1.350(2) . ?
C1 C2 1.369(3) . ?
C1 H1 0.9400 . ?
C2 C3 1.378(3) . ?
C2 H2 0.9400 . ?
C3 C4 1.375(3) . ?
C3 H3 0.9400 . ?
C4 C5 1.376(3) . ?
C4 H4 0.9400 . ?
C5 N1 1.337(2) . ?
C5 H5 0.9400 . ?
C6 N1 1.494(2) . ?
C6 C7 1.515(2) . ?
C6 H6A 0.9800 . ?
C6 H6B 0.9800 . ?
C7 C8 1.521(3) . ?
C7 H7A 0.9800 . ?
C7 H7B 0.9800 . ?
C8 C9 1.523(3) . ?
C8 H8A 0.9800 . ?
C8 H8B 0.9800 . ?
C9 H9C 0.9700 . ?
C9 H9B 0.9700 . ?
C9 H9A 0.9700 . ?
C10 N2 1.347(2) . ?
C10 C11 1.370(3) . ?
C10 H10 0.9400 . ?
C11 C12 1.376(3) . ?
C11 H11 0.9400 . ?
C12 C13 1.376(3) . ?
C12 H12 0.9400 . ?
C13 C14 1.370(3) . ?
C13 H13 0.9400 . ?
C14 N2 1.342(2) . ?
C14 H14 0.9400 . ?
C15 N2 1.492(2) . ?
C15 C16 1.507(3) . ?
C15 H15A 0.9800 . ?
C15 H15B 0.9800 . ?
C16 C17 1.486(3) . ?
C16 H16A 0.9800 . ?
C16 H16B 0.9800 . ?
C17 C18 1.539(3) . ?
C17 H17A 0.9800 . ?
C17 H17B 0.9800 . ?
C18 H18C 0.9700 . ?
C18 H18B 0.9700 . ?
C18 H18A 0.9700 . ?
C19 N3 1.348(2) . ?
C19 C20 1.373(3) . ?
C19 H19 0.9400 . ?
C20 C21 1.376(3) . ?
C20 H20 0.9400 . ?
C21 C22 1.376(3) . ?
C21 H21 0.9400 . ?
C22 C23 1.377(3) . ?
C22 H22 0.9400 . ?
C23 N3 1.338(2) . ?
C23 H23 0.9400 . ?
C24 N3 1.489(2) . ?
C24 C25 1.534(3) . ?
C24 H24A 0.9800 . ?
C24 H24B 0.9800 . ?
C25 C26 1.525(3) . ?
C25 H25A 0.9800 . ?
C25 H25B 0.9800 . ?
C26 C27 1.486(3) . ?
C26 H26A 0.9800 . ?
C26 H26B 0.9800 . ?
C27 H27A 0.9700 . ?
C27 H27B 0.9700 . ?
C27 H27C 0.9700 . ?
C28 N4 1.344(2) . ?
C28 C29 1.374(3) . ?
C28 H28 0.9400 . ?
C29 C30 1.377(3) . ?
C29 H29 0.9400 . ?
C30 C31 1.373(3) . ?
C30 H30 0.9400 . ?
C31 C32 1.373(3) . ?
C31 H31 0.9400 . ?
C32 N4 1.342(2) . ?
C32 H32 0.9400 . ?
C33 N4 1.489(2) . ?
C33 C34 1.515(3) . ?
C33 H33A 0.9800 . ?
C33 H33B 0.9800 . ?
C34 C35 1.519(3) . ?
C34 H34A 0.9800 . ?
C34 H34B 0.9800 . ?
C35 C36 1.515(3) . ?
C35 H35A 0.9800 . ?
C35 H35B 0.9800 . ?
C36 H36A 0.9700 . ?
C36 H36B 0.9700 . ?
C36 H36C 0.9700 . ?
Cl1 Ni1 2.2757(5) . ?
Cl2 Ni1 2.2509(5) . ?
Cl3 Ni1 2.2725(5) . ?
Cl4 Ni1 2.2550(5) . ?
Cl5 Ni2 2.2502(5) . ?
Cl6 Ni2 2.2723(5) . ?
Cl7 Ni2 2.2604(5) . ?
Cl8 Ni2 2.2754(5) . ?

loop_
_geom_angle_atom_site_label_1
_geom_angle_atom_site_label_2
_geom_angle_atom_site_label_3
_geom_angle
_geom_angle_site_symmetry_1
_geom_angle_site_symmetry_3
_geom_angle_publ_flag
N1 C1 C2 120.30(17) . . ?
N1 C1 H1 119.9 . . ?
C2 C1 H1 119.9 . . ?
C1 C2 C3 119.77(19) . . ?
C1 C2 H2 120.1 . . ?
C3 C2 H2 120.1 . . ?
C4 C3 C2 118.98(18) . . ?
C4 C3 H3 120.5 . . ?
C2 C3 H3 120.5 . . ?
C3 C4 C5 119.77(18) . . ?
C3 C4 H4 120.1 . . ?
C5 C4 H4 120.1 . . ?
N1 C5 C4 120.39(17) . . ?
N1 C5 H5 119.8 . . ?
C4 C5 H5 119.8 . . ?
N1 C6 C7 111.06(14) . . ?
N1 C6 H6A 109.4 . . ?
C7 C6 H6A 109.4 . . ?
N1 C6 H6B 109.4 . . ?
C7 C6 H6B 109.4 . . ?
H6A C6 H6B 108.0 . . ?
C6 C7 C8 112.68(15) . . ?
C6 C7 H7A 109.1 . . ?
C8 C7 H7A 109.1 . . ?
C6 C7 H7B 109.1 . . ?
C8 C7 H7B 109.1 . . ?
H7A C7 H7B 107.8 . . ?
C7 C8 C9 113.44(16) . . ?
C7 C8 H8A 108.9 . . ?
C9 C8 H8A 108.9 . . ?
C7 C8 H8B 108.9 . . ?
C9 C8 H8B 108.9 . . ?
H8A C8 H8B 107.7 . . ?
C8 C9 H9C 109.5 . . ?
C8 C9 H9B 109.5 . . ?
H9C C9 H9B 109.5 . . ?
C8 C9 H9A 109.5 . . ?
H9C C9 H9A 109.5 . . ?
H9B C9 H9A 109.5 . . ?
N2 C10 C11 120.16(18) . . ?
N2 C10 H10 119.9 . . ?
C11 C10 H10 119.9 . . ?
C10 C11 C12 119.9(2) . . ?
C10 C11 H11 120.1 . . ?
C12 C11 H11 120.1 . . ?
C13 C12 C11 119.1(2) . . ?
C13 C12 H12 120.4 . . ?
C11 C12 H12 120.4 . . ?
C14 C13 C12 119.44(19) . . ?
C14 C13 H13 120.3 . . ?
C12 C13 H13 120.3 . . ?
N2 C14 C13 120.77(19) . . ?
N2 C14 H14 119.6 . . ?
C13 C14 H14 119.6 . . ?
N2 C15 C16 114.15(17) . . ?
N2 C15 H15A 108.7 . . ?
C16 C15 H15A 108.7 . . ?
N2 C15 H15B 108.7 . . ?
C16 C15 H15B 108.7 . . ?
H15A C15 H15B 107.6 . . ?
C17 C16 C15 113.62(19) . . ?
C17 C16 H16A 108.8 . . ?
C15 C16 H16A 108.8 . . ?
C17 C16 H16B 108.8 . . ?
C15 C16 H16B 108.8 . . ?
H16A C16 H16B 107.7 . . ?
C16 C17 C18 112.0(2) . . ?
C16 C17 H17A 109.2 . . ?
C18 C17 H17A 109.2 . . ?
C16 C17 H17B 109.2 . . ?
C18 C17 H17B 109.2 . . ?
H17A C17 H17B 107.9 . . ?
C17 C18 H18C 109.5 . . ?
C17 C18 H18B 109.5 . . ?
H18C C18 H18B 109.5 . . ?
C17 C18 H18A 109.5 . . ?
H18C C18 H18A 109.5 . . ?
H18B C18 H18A 109.5 . . ?
N3 C19 C20 120.23(17) . . ?
N3 C19 H19 119.9 . . ?
C20 C19 H19 119.9 . . ?
C19 C20 C21 119.54(18) . . ?
C19 C20 H20 120.2 . . ?
C21 C20 H20 120.2 . . ?
C22 C21 C20 119.42(17) . . ?
C22 C21 H21 120.3 . . ?
C20 C21 H21 120.3 . . ?
C21 C22 C23 119.45(18) . . ?
C21 C22 H22 120.3 . . ?
C23 C22 H22 120.3 . . ?
N3 C23 C22 120.34(17) . . ?
N3 C23 H23 119.8 . . ?
C22 C23 H23 119.8 . . ?
N3 C24 C25 109.73(14) . . ?
N3 C24 H24A 109.7 . . ?
C25 C24 H24A 109.7 . . ?
N3 C24 H24B 109.7 . . ?
C25 C24 H24B 109.7 . . ?
H24A C24 H24B 108.2 . . ?
C26 C25 C24 113.16(18) . . ?
C26 C25 H25A 108.9 . . ?
C24 C25 H25A 108.9 . . ?
C26 C25 H25B 108.9 . . ?
C24 C25 H25B 108.9 . . ?
H25A C25 H25B 107.8 . . ?
C27 C26 C25 113.62(19) . . ?
C27 C26 H26A 108.8 . . ?
C25 C26 H26A 108.8 . . ?
C27 C26 H26B 108.8 . . ?
C25 C26 H26B 108.8 . . ?
H26A C26 H26B 107.7 . . ?
C26 C27 H27A 109.5 . . ?
C26 C27 H27B 109.5 . . ?
H27A C27 H27B 109.5 . . ?
C26 C27 H27C 109.5 . . ?
H27A C27 H27C 109.5 . . ?
H27B C27 H27C 109.5 . . ?
N4 C28 C29 120.21(19) . . ?
N4 C28 H28 119.9 . . ?
C29 C28 H28 119.9 . . ?
C28 C29 C30 119.7(2) . . ?
C28 C29 H29 120.2 . . ?
C30 C29 H29 120.2 . . ?
C31 C30 C29 119.21(19) . . ?
C31 C30 H30 120.4 . . ?
C29 C30 H30 120.4 . . ?
C32 C31 C30 119.59(19) . . ?
C32 C31 H31 120.2 . . ?
C30 C31 H31 120.2 . . ?
N4 C32 C31 120.52(18) . . ?
N4 C32 H32 119.7 . . ?
C31 C32 H32 119.7 . . ?
N4 C33 C34 112.17(14) . . ?
N4 C33 H33A 109.2 . . ?
C34 C33 H33A 109.2 . . ?
N4 C33 H33B 109.2 . . ?
C34 C33 H33B 109.2 . . ?
H33A C33 H33B 107.9 . . ?
C33 C34 C35 114.37(16) . . ?
C33 C34 H34A 108.7 . . ?
C35 C34 H34A 108.7 . . ?
C33 C34 H34B 108.7 . . ?
C35 C34 H34B 108.7 . . ?
H34A C34 H34B 107.6 . . ?
C36 C35 C34 112.71(17) . . ?
C36 C35 H35A 109.0 . . ?
C34 C35 H35A 109.0 . . ?
C36 C35 H35B 109.0 . . ?
C34 C35 H35B 109.0 . . ?
H35A C35 H35B 107.8 . . ?
C35 C36 H36A 109.5 . . ?
C35 C36 H36B 109.5 . . ?
H36A C36 H36B 109.5 . . ?
C35 C36 H36C 109.5 . . ?
H36A C36 H36C 109.5 . . ?
H36B C36 H36C 109.5 . . ?
C5 N1 C1 120.79(16) . . ?
C5 N1 C6 120.04(15) . . ?
C1 N1 C6 119.14(14) . . ?
C14 N2 C10 120.60(17) . . ?
C14 N2 C15 118.64(16) . . ?
C10 N2 C15 120.75(16) . . ?
C23 N3 C19 121.01(15) . . ?
C23 N3 C24 119.87(15) . . ?
C19 N3 C24 119.00(15) . . ?
C32 N4 C28 120.78(16) . . ?
C32 N4 C33 118.26(15) . . ?
C28 N4 C33 120.96(15) . . ?
Cl2 Ni1 Cl4 120.14(2) . . ?
Cl2 Ni1 Cl3 105.122(19) . . ?
Cl4 Ni1 Cl3 108.431(18) . . ?
Cl2 Ni1 Cl1 111.356(19) . . ?
Cl4 Ni1 Cl1 104.660(19) . . ?
Cl3 Ni1 Cl1 106.425(19) . . ?
Cl5 Ni2 Cl7 123.35(2) . . ?
Cl5 Ni2 Cl6 105.341(19) . . ?
Cl7 Ni2 Cl6 107.872(18) . . ?
Cl5 Ni2 Cl8 106.61(2) . . ?
Cl7 Ni2 Cl8 106.418(19) . . ?
Cl6 Ni2 Cl8 106.150(19) . . ?

loop_
_geom_torsion_atom_site_label_1
_geom_torsion_atom_site_label_2
_geom_torsion_atom_site_label_3
_geom_torsion_atom_site_label_4
_geom_torsion
_geom_torsion_site_symmetry_1
_geom_torsion_site_symmetry_2
_geom_torsion_site_symmetry_3
_geom_torsion_site_symmetry_4
_geom_torsion_publ_flag
N1 C1 C2 C3 0.1(3) . . . . ?
C1 C2 C3 C4 0.5(3) . . . . ?
C2 C3 C4 C5 -0.8(3) . . . . ?
C3 C4 C5 N1 0.5(3) . . . . ?
N1 C6 C7 C8 -171.81(15) . . . . ?
C6 C7 C8 C9 69.0(2) . . . . ?
N2 C10 C11 C12 0.3(3) . . . . ?
C10 C11 C12 C13 -0.2(3) . . . . ?
C11 C12 C13 C14 0.0(3) . . . . ?
C12 C13 C14 N2 -0.1(3) . . . . ?
N2 C15 C16 C17 69.4(2) . . . . ?
C15 C16 C17 C18 177.7(2) . . . . ?
N3 C19 C20 C21 0.2(3) . . . . ?
C19 C20 C21 C22 -0.7(3) . . . . ?
C20 C21 C22 C23 0.7(3) . . . . ?
C21 C22 C23 N3 -0.2(3) . . . . ?
N3 C24 C25 C26 174.25(16) . . . . ?
C24 C25 C26 C27 -73.4(3) . . . . ?
N4 C28 C29 C30 -0.6(3) . . . . ?
C28 C29 C30 C31 0.7(3) . . . . ?
C29 C30 C31 C32 -0.4(3) . . . . ?
C30 C31 C32 N4 0.0(3) . . . . ?
N4 C33 C34 C35 -68.1(2) . . . . ?
C33 C34 C35 C36 -175.79(16) . . . . ?
C4 C5 N1 C1 0.1(3) . . . . ?
C4 C5 N1 C6 -178.02(17) . . . . ?
C2 C1 N1 C5 -0.4(3) . . . . ?
C2 C1 N1 C6 177.77(17) . . . . ?
C7 C6 N1 C5 112.51(18) . . . . ?
C7 C6 N1 C1 -65.7(2) . . . . ?
C13 C14 N2 C10 0.3(3) . . . . ?
C13 C14 N2 C15 -179.82(18) . . . . ?
C11 C10 N2 C14 -0.4(3) . . . . ?
C11 C10 N2 C15 179.71(18) . . . . ?
C16 C15 N2 C14 73.2(2) . . . . ?
C16 C15 N2 C10 -106.9(2) . . . . ?
C22 C23 N3 C19 -0.3(3) . . . . ?
C22 C23 N3 C24 175.71(17) . . . . ?
C20 C19 N3 C23 0.3(3) . . . . ?
C20 C19 N3 C24 -175.73(17) . . . . ?
C25 C24 N3 C23 -103.90(19) . . . . ?
C25 C24 N3 C19 72.2(2) . . . . ?
C31 C32 N4 C28 0.1(3) . . . . ?
C31 C32 N4 C33 -179.92(17) . . . . ?
C29 C28 N4 C32 0.2(3) . . . . ?
C29 C28 N4 C33 -179.76(19) . . . . ?
C34 C33 N4 C32 -75.3(2) . . . . ?
C34 C33 N4 C28 104.7(2) . . . . ?

loop_
_geom_hbond_atom_site_label_D
_geom_hbond_atom_site_label_H
_geom_hbond_atom_site_label_A
_geom_hbond_distance_DH
_geom_hbond_distance_HA
_geom_hbond_distance_DA
_geom_hbond_angle_DHA
_geom_hbond_site_symmetry_A
_geom_hbond_publ_flag
C1 H1 Cl1 0.94 2.88 3.5623(19) 130.7 2_646 yes
C1 H1 Cl3 0.94 2.81 3.5989(19) 141.8 2_646 yes
C4 H4 Cl6 0.94 2.91 3.584(2) 129.6 3_656 yes
C5 H5 Cl5 0.94 2.96 3.7762(19) 146.6 1_655 yes
C6 H6A Cl5 0.98 2.78 3.7187(19) 160.0 1_655 yes
C6 H6B Cl3 0.98 2.84 3.6100(19) 135.9 2_646 yes
C7 H7B Cl4 0.98 2.88 3.7631(19) 150.0 . yes
C10 H10 Cl1 0.94 2.78 3.678(2) 160.6 2_646 yes
C14 H14 Cl7 0.94 2.91 3.767(2) 151.9 . yes
C15 H15A Cl7 0.98 2.91 3.602(2) 128.1 . yes
C15 H15B Cl1 0.98 2.95 3.837(2) 151.8 2_646 yes
C19 H19 Cl6 0.94 2.88 3.5755(19) 131.6 2_556 yes
C19 H19 Cl8 0.94 2.87 3.7039(19) 148.3 2_556 yes
C22 H22 Cl3 0.94 2.93 3.5838(19) 128.0 4_566 yes
C23 H23 Cl4 0.94 2.93 3.7504(19) 146.8 1_455 yes
C24 H24A Cl8 0.98 2.82 3.6106(19) 138.5 2_556 yes
C24 H24B Cl4 0.98 2.72 3.6732(19) 164.8 1_455 yes
C28 H28 Cl6 0.94 2.78 3.685(2) 161.5 2_556 yes
C29 H29 Cl8 0.94 2.98 3.639(2) 128.8 2_556 yes
C31 H31 Cl1 0.94 2.90 3.590(2) 131.3 4_565 yes
C32 H32 Cl2 0.94 2.94 3.796(2) 152.3 . yes
C33 H33A Cl6 0.98 2.97 3.8632(19) 151.7 2_556 yes
C33 H33B Cl2 0.98 2.92 3.606(2) 128.3 . yes

_refine_diff_density_max         0.899
_refine_diff_density_min         -0.335
_refine_diff_density_rms         0.052

_shelx_res_file                  
;
TITL BEHR12P
    D:\RKSA\Publikationen\ACIII_Taubert\Behrens\Behr12p\Behr12p.res
    created by SHELXL-2018/3 at 11:21:42 on 12-Nov-2020
CELL  0.71073 15.49650 18.46660 16.79170 90.00000 110.52900 90.00000
ZERR 8  0.00030  0.00040  0.00030  0.00000  0.00100  0.00000
LATT 1
SYMM -X+ 0.50000, Y+ 0.50000, -Z+ 0.50000
SFAC C H CL N NI
UNIT 144 224 32 16 8
TEMP -63
PLAN 20
FMAP 2
L.S. 15
OMIT -2 50
OMIT 1 2 1
OMIT 0 4 0
OMIT -5 4 6
OMIT -5 2 1
OMIT -1 2 5
OMIT -4 0 2
EQIV $1 -X+3/2, Y-1/2, -Z+3/2
HTAB C1 CL1_$1
HTAB C1 CL3_$1
EQIV $2 -X+1, -Y, -Z+1
HTAB C4 CL6_$2
EQIV $3 X+1, Y, Z
HTAB C5 CL5_$3
HTAB C6 CL5_$3
HTAB C6 CL3_$1
HTAB C7 CL4
HTAB C10 CL1_$1
HTAB C14 CL7
HTAB C15 CL7
HTAB C15 CL1_$1
EQIV $4 -X+1/2, Y+1/2, -Z+3/2
HTAB C19 CL6_$4
HTAB C19 CL8_$4
EQIV $5 X-1/2, -Y+1/2, Z+1/2
HTAB C22 CL3_$5
EQIV $6 X-1, Y, Z
HTAB C23 CL4_$6
HTAB C24 CL8_$4
HTAB C24 CL4_$6
HTAB C28 CL6_$4
HTAB C29 CL8_$4
EQIV $7 X-1/2, -Y+1/2, Z-1/2
HTAB C31 CL1_$7
HTAB C32 CL2
HTAB C33 CL6_$4
HTAB C33 CL2
BOND $H
CONF
ACTA
WGHT    0.039000    1.755700
EXTI    0.001488
FVAR       0.20891
C1    1    0.813187   -0.071916    0.661515    11.00000    0.03780    0.03889 =
         0.03788   -0.00042    0.01242   -0.00737
AFIX  43
H1    2    0.785944   -0.098078    0.694551    11.00000   -1.20000
AFIX   0
C2    1    0.779891   -0.079082    0.574843    11.00000    0.04100    0.05073 =
         0.04186   -0.00660    0.00895   -0.01006
AFIX  43
H2    2    0.729866   -0.110044    0.548404    11.00000   -1.20000
AFIX   0
C3    1    0.819960   -0.040756    0.526526    11.00000    0.04775    0.05727 =
         0.03359   -0.00501    0.01223   -0.00173
AFIX  43
H3    2    0.797373   -0.044964    0.466954    11.00000   -1.20000
AFIX   0
C4    1    0.893494    0.003741    0.566778    11.00000    0.04825    0.05309 =
         0.03887   -0.00018    0.02163   -0.00513
AFIX  43
H4    2    0.922132    0.029845    0.534851    11.00000   -1.20000
AFIX   0
C5    1    0.925015    0.009927    0.653957    11.00000    0.03193    0.03822 =
         0.04122   -0.00188    0.01557   -0.00479
AFIX  43
H5    2    0.975002    0.040610    0.681484    11.00000   -1.20000
AFIX   0
C6    1    0.917635   -0.018597    0.794096    11.00000    0.03315    0.03911 =
         0.02953    0.00093    0.00732   -0.00122
AFIX  23
H6A   2    0.974059    0.010557    0.812810    11.00000   -1.20000
H6B   2    0.932228   -0.066226    0.821256    11.00000   -1.20000
AFIX   0
C7    1    0.845017    0.017886    0.821491    11.00000    0.03651    0.03899 =
         0.03627    0.00358    0.01401    0.00212
AFIX  23
H7A   2    0.792002   -0.014610    0.809783    11.00000   -1.20000
H7B   2    0.823901    0.061948    0.787732    11.00000   -1.20000
AFIX   0
C8    1    0.880373    0.037626    0.915414    11.00000    0.04983    0.04844 =
         0.03510    0.00573    0.01862    0.00725
AFIX  23
H8A   2    0.907788   -0.005478    0.948732    11.00000   -1.20000
H8B   2    0.828140    0.052542    0.931663    11.00000   -1.20000
AFIX   0
C9    1    0.951678    0.098168    0.937775    11.00000    0.05282    0.04942 =
         0.03867   -0.00418    0.01041    0.00471
AFIX 137
H9C   2    0.971837    0.107892    0.998327    11.00000   -1.50000
H9B   2    0.924484    0.141588    0.906514    11.00000   -1.50000
H9A   2    1.004114    0.083572    0.922720    11.00000   -1.50000
AFIX   0
C10   1    0.624380   -0.080260    0.827373    11.00000    0.05014    0.04304 =
         0.04941    0.00223    0.02835    0.00754
AFIX  43
H10   2    0.635694   -0.115231    0.791550    11.00000   -1.20000
AFIX   0
C11   1    0.679705   -0.076981    0.911319    11.00000    0.04810    0.06144 =
         0.05196    0.01081    0.02147    0.01406
AFIX  43
H11   2    0.729113   -0.109487    0.932995    11.00000   -1.20000
AFIX   0
C12   1    0.662798   -0.026013    0.963827    11.00000    0.04761    0.06477 =
         0.04150    0.00122    0.01515   -0.00474
AFIX  43
H12   2    0.700312   -0.023471    1.021517    11.00000   -1.20000
AFIX   0
C13   1    0.590277    0.021169    0.930781    11.00000    0.04984    0.05085 =
         0.04647   -0.00994    0.02147   -0.00189
AFIX  43
H13   2    0.577754    0.056347    0.965715    11.00000   -1.20000
AFIX   0
C14   1    0.536464    0.016455    0.846534    11.00000    0.04071    0.03908 =
         0.04723   -0.00428    0.02107    0.00086
AFIX  43
H14   2    0.486808    0.048576    0.823818    11.00000   -1.20000
AFIX   0
C15   1    0.493277   -0.036192    0.704698    11.00000    0.04858    0.04501 =
         0.03875   -0.00231    0.01811   -0.00040
AFIX  23
H15A  2    0.428821   -0.035367    0.701219    11.00000   -1.20000
H15B  2    0.503753   -0.082174    0.680395    11.00000   -1.20000
AFIX   0
C16   1    0.508563    0.025017    0.651752    11.00000    0.06087    0.05049 =
         0.04545   -0.00001    0.02238    0.00184
AFIX  23
H16A  2    0.458883    0.024622    0.596147    11.00000   -1.20000
H16B  2    0.505066    0.071029    0.679543    11.00000   -1.20000
AFIX   0
C17   1    0.598467    0.021172    0.638693    11.00000    0.05643    0.05600 =
         0.07275    0.00771    0.02451   -0.00028
AFIX  23
H17A  2    0.603284   -0.025483    0.612751    11.00000   -1.20000
H17B  2    0.648500    0.023875    0.693968    11.00000   -1.20000
AFIX   0
C18   1    0.609711    0.082797    0.581379    11.00000    0.09856    0.06070 =
         0.08910    0.00417    0.06270   -0.01160
AFIX 137
H18C  2    0.666367    0.075827    0.570040    11.00000   -1.50000
H18B  2    0.612018    0.128862    0.609812    11.00000   -1.50000
H18A  2    0.557834    0.082537    0.528166    11.00000   -1.50000
AFIX   0
C19   1    0.182965    0.326364    0.846249    11.00000    0.03570    0.03553 =
         0.03601   -0.00219    0.01117   -0.00546
AFIX  43
H19   2    0.203802    0.356954    0.812032    11.00000   -1.20000
AFIX   0
C20   1    0.223518    0.329366    0.933178    11.00000    0.03768    0.04540 =
         0.03786   -0.01045    0.01103   -0.00715
AFIX  43
H20   2    0.271928    0.362002    0.958598    11.00000   -1.20000
AFIX   0
C21   1    0.192798    0.284265    0.982825    11.00000    0.04426    0.05108 =
         0.02808   -0.00698    0.01074    0.00263
AFIX  43
H21   2    0.220494    0.285457    1.042375    11.00000   -1.20000
AFIX   0
C22   1    0.121206    0.237421    0.944548    11.00000    0.04576    0.04736 =
         0.03415    0.00011    0.01823   -0.00403
AFIX  43
H22   2    0.099096    0.206724    0.977753    11.00000   -1.20000
AFIX   0
C23   1    0.082181    0.235864    0.857158    11.00000    0.03257    0.03844 =
         0.03528   -0.00020    0.01191   -0.00386
AFIX  43
H23   2    0.033383    0.203842    0.830644    11.00000   -1.20000
AFIX   0
C24   1    0.075190    0.273962    0.715382    11.00000    0.03724    0.04167 =
         0.02650    0.00568    0.00204   -0.00381
AFIX  23
H24A  2    0.062666    0.322476    0.690294    11.00000   -1.20000
H24B  2    0.017048    0.246992    0.697774    11.00000   -1.20000
AFIX   0
C25   1    0.144403    0.234955    0.683712    11.00000    0.05737    0.05034 =
         0.03171    0.00067    0.01089    0.00802
AFIX  23
H25A  2    0.200174    0.264591    0.697219    11.00000   -1.20000
H25B  2    0.161796    0.188902    0.714144    11.00000   -1.20000
AFIX   0
C26   1    0.106853    0.220035    0.588335    11.00000    0.06780    0.05832 =
         0.03490    0.00159    0.01532   -0.00198
AFIX  23
H26A  2    0.078847    0.264479    0.558506    11.00000   -1.20000
H26B  2    0.158266    0.207217    0.569859    11.00000   -1.20000
AFIX   0
C27   1    0.037321    0.160987    0.563363    11.00000    0.07599    0.06834 =
         0.04420   -0.00581    0.00686   -0.01366
AFIX 137
H27A  2   -0.017372    0.175899    0.574536    11.00000   -1.50000
H27B  2    0.062746    0.117787    0.596024    11.00000   -1.50000
H27C  2    0.021209    0.150738    0.503230    11.00000   -1.50000
AFIX   0
C28   1    0.370413    0.334489    0.674188    11.00000    0.05134    0.04736 =
         0.04138    0.00336    0.02029    0.01441
AFIX  43
H28   2    0.356167    0.368478    0.709389    11.00000   -1.20000
AFIX   0
C29   1    0.316121    0.329611    0.589795    11.00000    0.05134    0.06891 =
         0.04431    0.01393    0.01611    0.01976
AFIX  43
H29   2    0.264453    0.359861    0.567326    11.00000   -1.20000
AFIX   0
C30   1    0.337741    0.280222    0.538302    11.00000    0.04953    0.06903 =
         0.03056    0.00637    0.01199   -0.00088
AFIX  43
H30   2    0.301444    0.276784    0.480345    11.00000   -1.20000
AFIX   0
C31   1    0.412979    0.236029    0.572621    11.00000    0.05133    0.05043 =
         0.03547   -0.00507    0.02005   -0.00064
AFIX  43
H31   2    0.428425    0.201845    0.538347    11.00000   -1.20000
AFIX   0
C32   1    0.465481    0.242088    0.657280    11.00000    0.03946    0.03790 =
         0.03643   -0.00161    0.01703    0.00211
AFIX  43
H32   2    0.516989    0.211882    0.680916    11.00000   -1.20000
AFIX   0
C33   1    0.503249    0.295120    0.797934    11.00000    0.03510    0.04346 =
         0.03215   -0.00756    0.01106   -0.00457
AFIX  23
H33A  2    0.491177    0.340869    0.821702    11.00000   -1.20000
H33B  2    0.568088    0.294939    0.802612    11.00000   -1.20000
AFIX   0
C34   1    0.486361    0.232721    0.849220    11.00000    0.03469    0.04621 =
         0.02602   -0.00201    0.00764    0.00124
AFIX  23
H34A  2    0.534060    0.233474    0.905961    11.00000   -1.20000
H34B  2    0.492750    0.187177    0.821844    11.00000   -1.20000
AFIX   0
C35   1    0.392527    0.233868    0.858870    11.00000    0.03766    0.04375 =
         0.04461   -0.00328    0.01575   -0.00240
AFIX  23
H35A  2    0.384002    0.280676    0.882608    11.00000   -1.20000
H35B  2    0.344578    0.229149    0.802586    11.00000   -1.20000
AFIX   0
C36   1    0.381026    0.173814    0.915822    11.00000    0.05326    0.06007 =
         0.05043   -0.00244    0.02568   -0.01188
AFIX 137
H36A  2    0.425779    0.179990    0.972672    11.00000   -1.50000
H36B  2    0.390618    0.127347    0.893296    11.00000   -1.50000
H36C  2    0.319320    0.175658    0.917960    11.00000   -1.50000
AFIX   0
CL1   3    0.874237    0.310128    0.855093    11.00000    0.04120    0.03780 =
         0.03068   -0.00073    0.00761   -0.00068
CL2   3    0.688993    0.170875    0.817124    11.00000    0.03458    0.05064 =
         0.04658    0.01182    0.01802    0.00195
CL3   3    0.670053    0.310378    0.662858    11.00000    0.04139    0.03818 =
         0.03034    0.00233    0.00887    0.00771
CL4   3    0.858163    0.180623    0.691343    11.00000    0.03258    0.05411 =
         0.03798   -0.00530    0.01419    0.00512
CL5   3    0.148380    0.060453    0.827335    11.00000    0.03427    0.06284 =
         0.04838   -0.01457    0.01836    0.00154
CL6   3    0.136331   -0.051159    0.648253    11.00000    0.04039    0.03762 =
         0.03094   -0.00236    0.00842   -0.00333
CL7   3    0.312801    0.090393    0.694433    11.00000    0.03704    0.04207 =
         0.04019    0.00267    0.01405   -0.00357
CL8   3    0.338595   -0.059462    0.841122    11.00000    0.03938    0.03925 =
         0.03379    0.00066    0.01054    0.00604
N1    4    0.884971   -0.027442    0.699738    11.00000    0.02955    0.03048 =
         0.03274   -0.00032    0.01058    0.00112
N2    4    0.553815   -0.033485    0.796062    11.00000    0.03722    0.03488 =
         0.03792   -0.00094    0.02020   -0.00353
N3    4    0.113378    0.279704    0.809809    11.00000    0.02967    0.03179 =
         0.02892    0.00016    0.00825    0.00103
N4    4    0.443851    0.290802    0.706578    11.00000    0.03461    0.03630 =
         0.03004   -0.00009    0.01461   -0.00083
NI1   5    0.773022    0.236521    0.757817    11.00000    0.02872    0.03261 =
         0.02957    0.00116    0.01058    0.00220
NI2   5    0.233859    0.018063    0.753380    11.00000    0.02961    0.03181 =
         0.03155   -0.00193    0.01085    0.00044
HKLF 4


REM  BEHR12P
REM wR2 = 0.0721, GooF = S = 1.035, Restrained GooF = 1.035 for all data
REM R1 = 0.0262 for 7041 Fo > 4sig(Fo) and 0.0304 for all 7897 data
REM 456 parameters refined using 0 restraints

END

WGHT      0.0390      1.7623

REM Highest difference peak  0.899,  deepest hole -0.335,  1-sigma level  0.052
Q1    1   0.5195  0.0362  0.5827  11.00000  0.05    0.90
Q2    1   0.0370  0.2164  0.5867  11.00000  0.05    0.89
Q3    1   0.0862  0.2194  0.6788  11.00000  0.05    0.77
Q4    1   0.5749  0.0220  0.6857  11.00000  0.05    0.73
Q5    1   0.0910  0.1591  0.5440  11.00000  0.05    0.55
Q6    1   0.5402 -0.0209  0.7194  11.00000  0.05    0.27
Q7    1   0.8816  0.0057  0.8068  11.00000  0.05    0.24
Q8    1   0.8591 -0.0537  0.6823  11.00000  0.05    0.23
Q9    1   0.1410  0.3031  0.8214  11.00000  0.05    0.22
Q10   1   0.4425  0.2371  0.8536  11.00000  0.05    0.21
Q11   1   0.4799  0.2690  0.8218  11.00000  0.05    0.19
Q12   1   0.6368 -0.0247  0.6813  11.00000  0.05    0.19
Q13   1   0.8957 -0.0225  0.7434  11.00000  0.05    0.19
Q14   1   0.8610  0.2230  0.6764  11.00000  0.05    0.19
Q15   1   0.0869  0.2785  0.8271  11.00000  0.05    0.18
Q16   1   0.1015  0.2762  0.7651  11.00000  0.05    0.18
Q17   1   0.9133 -0.0233  0.6836  11.00000  0.05    0.18
Q18   1   0.2156  0.3194  0.8954  11.00000  0.05    0.18
Q19   1   0.1175  0.2484  0.8202  11.00000  0.05    0.17
Q20   1   0.6388  0.0526  0.7263  11.00000  0.05    0.17
;
_shelx_res_checksum              47027
####################################################################### 
# 
# This file contains crystal structure data downloaded from the 
# Cambridge Structural Database (CSD) hosted by the Cambridge 
# Crystallographic Data Centre (CCDC).
# 
# Full information about CCDC data access policies and citation 
# guidelines are available at http://www.ccdc.cam.ac.uk/access/V1 
# 
# Audit and citation data items may have been added by the CCDC. 
# Please retain this information to preserve the provenance of 
# this file and to allow appropriate attribution of the data. 
# 
#######################################################################

data_Behr9p
_database_code_depnum_ccdc_archive 'CCDC 2157879'
loop_
_audit_author_name
_audit_author_address
'Eric Sperlich'
;University Potsdam
Germany
;
_audit_update_record             
;
2022-03-11 deposited with the CCDC.	2022-11-22 downloaded from the CCDC.
;
_audit_creation_method           SHELXL-2018/3
_chemical_name_systematic        
; 
 Bis(N-butylpyridinium) tetrachlorido-0.46-cobaltate(II)-0.54-zincate(II)
;
_chemical_name_common            ?
_chemical_melting_point          ?
_chemical_formula_moiety         '2(C9 H14 N), Cl4 Co0.46 Zn0.54'
_chemical_formula_sum            'C18 H28 Cl4 Co0.46 N2 Zn0.54'
_chemical_formula_weight         476.64

loop_
_atom_type_symbol
_atom_type_description
_atom_type_scat_dispersion_real
_atom_type_scat_dispersion_imag
_atom_type_scat_source
C C 0.0033 0.0016 'International Tables Vol C Tables 4.2.6.8 and 6.1.1.4'
H H 0.0000 0.0000 'International Tables Vol C Tables 4.2.6.8 and 6.1.1.4'
Cl Cl 0.1484 0.1585 'International Tables Vol C Tables 4.2.6.8 and 6.1.1.4'
N N 0.0061 0.0033 'International Tables Vol C Tables 4.2.6.8 and 6.1.1.4'
Co Co 0.3494 0.9721 'International Tables Vol C Tables 4.2.6.8 and 6.1.1.4'
Zn Zn 0.2839 1.4301 'International Tables Vol C Tables 4.2.6.8 and 6.1.1.4'

_space_group_crystal_system      monoclinic
_space_group_IT_number           14
_space_group_name_H-M_alt        'P 21/n'
_space_group_name_Hall           '-P 2yn'

_shelx_space_group_comment       
;
The symmetry employed for this shelxl refinement is uniquely defined
by the following loop, which should always be used as a source of
symmetry information in preference to the above space-group names.
They are only intended as comments.
;

loop_
_space_group_symop_operation_xyz
'x, y, z'
'-x+1/2, y+1/2, -z+1/2'
'-x, -y, -z'
'x-1/2, -y-1/2, z-1/2'

_cell_length_a                   15.3694(4)
_cell_length_b                   18.7506(5)
_cell_length_c                   16.7373(4)
_cell_angle_alpha                90
_cell_angle_beta                 110.442(2)
_cell_angle_gamma                90
_cell_volume                     4519.7(2)
_cell_formula_units_Z            8
_cell_measurement_temperature    210(2)
_cell_measurement_reflns_used    116107
_cell_measurement_theta_min      2.60
_cell_measurement_theta_max      33.09

_exptl_crystal_description       plate
_exptl_crystal_colour            blue
_exptl_crystal_density_meas      ?
_exptl_crystal_density_method    'not measured'
_exptl_crystal_density_diffrn    1.401
_exptl_crystal_F_000             1973
_exptl_transmission_factor_min   ?
_exptl_transmission_factor_max   ?
_exptl_crystal_size_max          0.700
_exptl_crystal_size_mid          0.300
_exptl_crystal_size_min          0.120
_exptl_crystal_size_rad          0.180
_exptl_absorpt_coefficient_mu    1.414
_shelx_estimated_absorpt_T_min   0.438
_shelx_estimated_absorpt_T_max   0.849
_exptl_absorpt_correction_type   sphere
_exptl_absorpt_correction_T_min  0.6849
_exptl_absorpt_correction_T_max  0.6894
_exptl_absorpt_process_details   'STOE X-AREA (STOE & Cie, 2015)'

_exptl_special_details           
;
 The crystal was embedded in perfluoropolyalkylether oil. 
;

_diffrn_ambient_temperature      210(2)
_diffrn_measurement_device       '4-circle goniometer'
_diffrn_measurement_device_type  'STOE StadiVari'
_diffrn_radiation_source         'Genix Microfocus'
_diffrn_source_voltage           50
_diffrn_source_current           1.000
_diffrn_radiation_type           MoK\a
_diffrn_radiation_wavelength     0.71073
_diffrn_radiation_monochromator  'graded multilayer mirror'
_diffrn_radiation_collimation    '0.3 mm diameter'
_diffrn_detector                 'Pilatus 200K'
_diffrn_measurement_method       'rotation method, \w scans'
_diffrn_measurement_details      
; 
 5522 frames, exposure time = 5 s per frame,
 detector distance = 60 mm, \D\w = 0.5 \%
;

_diffrn_reflns_number            157574
_diffrn_reflns_av_unetI/netI     0.0191
_diffrn_reflns_av_R_equivalents  0.0434
_diffrn_reflns_limit_h_min       -18
_diffrn_reflns_limit_h_max       18
_diffrn_reflns_limit_k_min       -22
_diffrn_reflns_limit_k_max       22
_diffrn_reflns_limit_l_min       -19
_diffrn_reflns_limit_l_max       19
_diffrn_reflns_theta_min         2.480
_diffrn_reflns_theta_max         25.000
_diffrn_reflns_theta_full        25.000
_diffrn_measured_fraction_theta_max 0.998
_diffrn_measured_fraction_theta_full 0.998
_diffrn_reflns_Laue_measured_fraction_max 0.998
_diffrn_reflns_Laue_measured_fraction_full 0.998
_diffrn_reflns_point_group_measured_fraction_max 0.998
_diffrn_reflns_point_group_measured_fraction_full 0.998
_reflns_number_total             7947
_reflns_number_gt                6229
_reflns_threshold_expression     'I > 2\s(I)'
_reflns_Friedel_coverage         0.000
_reflns_Friedel_fraction_max     .
_reflns_Friedel_fraction_full    .

_reflns_special_details          
;
 Reflections were merged by SHELXL according to the crystal
 class for the calculation of statistics and refinement.
 
 _reflns_Friedel_fraction is defined as the number of unique
 Friedel pairs measured divided by the number that would be
 possible theoretically, ignoring centric projections and
 systematic absences.
;

_computing_data_collection       'X-AREA (Stoe, 2015)'
_computing_cell_refinement       'X-AREA (Stoe, 2015)'
_computing_data_reduction        'X-RED (Stoe, 2015)'
_computing_structure_solution    'SHELXS-2013/1 (Sheldrick, 2013)'
_computing_structure_refinement  'SHELXL-2018/3 (Sheldrick, 2018)'
_computing_publication_material  
;
SHELXL-2018/3 (Sheldrick, 2018)
Diamond (Blankenburg, 2020)
;

_refine_ls_structure_factor_coef Fsqd
_refine_ls_matrix_type           full
_refine_ls_weighting_scheme      calc
_refine_ls_weighting_details     
'w=1/[\s^2^(Fo^2^)+(0.0342P)^2^] where P=(Fo^2^+2Fc^2^)/3'
_atom_sites_solution_primary     direct
_atom_sites_solution_secondary   difmap
_atom_sites_solution_hydrogens   mixed
_refine_ls_hydrogen_treatment    mixed
_refine_ls_extinction_method     none
_refine_ls_extinction_coef       .
_refine_ls_number_reflns         7947
_refine_ls_number_parameters     529
_refine_ls_number_restraints     0
_refine_ls_R_factor_all          0.0341
_refine_ls_R_factor_gt           0.0231
_refine_ls_wR_factor_ref         0.0579
_refine_ls_wR_factor_gt          0.0553
_refine_ls_goodness_of_fit_ref   0.971
_refine_ls_restrained_S_all      0.971
_refine_ls_shift/su_max          0.001
_refine_ls_shift/su_mean         0.000

loop_
_atom_site_label
_atom_site_type_symbol
_atom_site_fract_x
_atom_site_fract_y
_atom_site_fract_z
_atom_site_U_iso_or_equiv
_atom_site_adp_type
_atom_site_occupancy
_atom_site_site_symmetry_order
_atom_site_calc_flag
_atom_site_refinement_flags_posn
_atom_site_refinement_flags_adp
_atom_site_refinement_flags_occupancy
_atom_site_disorder_assembly
_atom_site_disorder_group
C1 C 0.53280(13) 0.26025(10) 0.84209(12) 0.0350(4) Uani 1 1 d . . . . .
H1 H 0.481051 0.290109 0.818275 0.042 Uiso 1 1 calc R U . . .
C2 C 0.58546(15) 0.26600(11) 0.92709(12) 0.0423(5) Uani 1 1 d . . . . .
H2 H 0.570081 0.299867 0.961394 0.051 Uiso 1 1 calc R U . . .
C3 C 0.66065(15) 0.22204(12) 0.96163(13) 0.0474(5) Uani 1 1 d . . . . .
H3 H 0.696850 0.225175 1.019839 0.057 Uiso 1 1 calc R U . . .
C4 C 0.68244(16) 0.17340(13) 0.91016(14) 0.0521(6) Uani 1 1 d . . . . .
H4 H 0.734094 0.143238 0.932857 0.063 Uiso 1 1 calc R U . . .
C5 C 0.62833(15) 0.16904(11) 0.82530(13) 0.0426(5) Uani 1 1 d . . . . .
H5 H 0.642923 0.135705 0.789960 0.051 Uiso 1 1 calc R U . . .
C6 C 0.49470(14) 0.20783(11) 0.70116(11) 0.0348(4) Uani 1 1 d . . . . .
H6A H 0.5089(14) 0.1638(11) 0.6792(13) 0.042 Uiso 1 1 d . U . . .
H6B H 0.4309(15) 0.2092(10) 0.6980(12) 0.042 Uiso 1 1 d . U . . .
C7 C 0.51217(14) 0.26906(11) 0.64963(12) 0.0346(4) Uani 1 1 d . . . . .
H7A H 0.4587(15) 0.2659(10) 0.5955(13) 0.042 Uiso 1 1 d . U . . .
H7B H 0.5064(14) 0.3131(11) 0.6745(13) 0.042 Uiso 1 1 d . U . . .
C8 C 0.60582(14) 0.26767(11) 0.63875(13) 0.0396(4) Uani 1 1 d . . . . .
H8A H 0.613827 0.221503 0.614747 0.048 Uiso 1 1 calc R U . . .
H8B H 0.654659 0.272180 0.694875 0.048 Uiso 1 1 calc R U . . .
C9 C 0.61725(19) 0.32666(14) 0.58130(16) 0.0513(6) Uani 1 1 d . . . . .
H9A H 0.571(2) 0.3222(14) 0.5271(18) 0.077 Uiso 1 1 d . U . . .
H9B H 0.6115(19) 0.3727(15) 0.6060(17) 0.077 Uiso 1 1 d . U . . .
H9C H 0.681(2) 0.3249(14) 0.5803(17) 0.077 Uiso 1 1 d . U . . .
C11 C 0.81858(13) 0.17517(9) 0.65483(12) 0.0332(4) Uani 1 1 d . . . . .
H11 H 0.797783 0.145049 0.689328 0.040 Uiso 1 1 calc R U . . .
C12 C 0.77803(14) 0.17187(10) 0.56766(12) 0.0387(4) Uani 1 1 d . . . . .
H12 H 0.729610 0.139419 0.542268 0.046 Uiso 1 1 calc R U . . .
C13 C 0.80877(14) 0.21640(10) 0.51773(12) 0.0384(4) Uani 1 1 d . . . . .
H13 H 0.780911 0.214979 0.458032 0.046 Uiso 1 1 calc R U . . .
C14 C 0.88033(14) 0.26291(10) 0.55557(12) 0.0385(4) Uani 1 1 d . . . . .
H14 H 0.902452 0.293108 0.522079 0.046 Uiso 1 1 calc R U . . .
C15 C 0.91927(13) 0.26478(10) 0.64307(11) 0.0331(4) Uani 1 1 d . . . . .
H15 H 0.968098 0.296639 0.669495 0.040 Uiso 1 1 calc R U . . .
C16 C 0.92629(13) 0.22794(10) 0.78563(11) 0.0348(4) Uani 1 1 d . . . . .
H16A H 0.984368 0.255151 0.803113 0.042 Uiso 1 1 calc R U . . .
H16B H 0.939722 0.180372 0.811275 0.042 Uiso 1 1 calc R U . . .
C17 C 0.85557(15) 0.26574(11) 0.81678(12) 0.0431(5) Uani 1 1 d . . . . .
H17A H 0.837400 0.310854 0.785868 0.052 Uiso 1 1 calc R U . . .
H17B H 0.799861 0.235984 0.803302 0.052 Uiso 1 1 calc R U . . .
C18 C 0.89258(17) 0.28100(12) 0.91222(13) 0.0501(5) Uani 1 1 d . . . . .
H18A H 0.840382 0.293255 0.930443 0.060 Uiso 1 1 calc R U . . .
H18B H 0.921449 0.237599 0.942619 0.060 Uiso 1 1 calc R U . . .
C19 C 0.96166(19) 0.33991(13) 0.93665(15) 0.0628(7) Uani 1 1 d . . . . .
H19A H 0.977193 0.350686 0.996720 0.094 Uiso 1 1 calc R U . . .
H19B H 0.935560 0.381961 0.903082 0.094 Uiso 1 1 calc R U . . .
H19C H 1.017301 0.325511 0.926096 0.094 Uiso 1 1 calc R U . . .
C20 C 0.46461(14) 0.48265(10) 0.65378(12) 0.0373(4) Uani 1 1 d . . . . .
H20 H 0.514617 0.450987 0.676503 0.045 Uiso 1 1 calc R U . . .
C21 C 0.41058(15) 0.47800(11) 0.56981(13) 0.0445(5) Uani 1 1 d . . . . .
H21 H 0.423001 0.443144 0.534869 0.053 Uiso 1 1 calc R U . . .
C22 C 0.33754(15) 0.52476(12) 0.53640(13) 0.0471(5) Uani 1 1 d . . . . .
H22 H 0.299813 0.522256 0.478561 0.057 Uiso 1 1 calc R U . . .
C23 C 0.32075(16) 0.57513(12) 0.58907(14) 0.0486(5) Uani 1 1 d . . . . .
H23 H 0.271259 0.607398 0.567356 0.058 Uiso 1 1 calc R U . . .
C24 C 0.37627(14) 0.57811(10) 0.67307(13) 0.0407(5) Uani 1 1 d . . . . .
H24 H 0.364799 0.612533 0.709017 0.049 Uiso 1 1 calc R U . . .
C25 C 0.50846(14) 0.53509(11) 0.79583(12) 0.0399(5) Uani 1 1 d . . . . .
H25A H 0.498178 0.580492 0.820146 0.048 Uiso 1 1 calc R U . . .
H25B H 0.573352 0.534003 0.799049 0.048 Uiso 1 1 calc R U . . .
C26 C 0.49260(16) 0.47479(11) 0.84903(14) 0.0472(5) Uani 1 1 d . . . . .
H26A H 0.496129 0.429435 0.821227 0.057 Uiso 1 1 calc R U . . .
H26B H 0.542547 0.475155 0.904817 0.057 Uiso 1 1 calc R U . . .
C27 C 0.40188(17) 0.47864(13) 0.86210(16) 0.0564(6) Uani 1 1 d . . . . .
H27A H 0.351609 0.476086 0.806621 0.068 Uiso 1 1 calc R U . . .
H27B H 0.397079 0.524628 0.888075 0.068 Uiso 1 1 calc R U . . .
C28 C 0.3897(2) 0.41812(15) 0.9195(2) 0.0659(7) Uani 1 1 d . . . . .
H28A H 0.441(2) 0.4150(17) 0.970(2) 0.099 Uiso 1 1 d . U . . .
H28B H 0.392(2) 0.3728(17) 0.894(2) 0.099 Uiso 1 1 d . U . . .
H28C H 0.327(2) 0.4233(16) 0.9273(19) 0.099 Uiso 1 1 d . U . . .
C29 C 1.07454(13) 0.48856(10) 0.84681(12) 0.0347(4) Uani 1 1 d . . . . .
H29 H 1.024873 0.457636 0.819601 0.042 Uiso 1 1 calc R U . . .
C30 C 1.10661(15) 0.49465(11) 0.93406(13) 0.0425(5) Uani 1 1 d . . . . .
H30 H 1.078780 0.468278 0.966461 0.051 Uiso 1 1 calc R U . . .
C31 C 1.17954(15) 0.53947(11) 0.97367(12) 0.0435(5) Uani 1 1 d . . . . .
H31 H 1.202631 0.543671 1.033393 0.052 Uiso 1 1 calc R U . . .
C32 C 1.21845(15) 0.57822(11) 0.92482(13) 0.0434(5) Uani 1 1 d . . . . .
H32 H 1.268087 0.609459 0.950999 0.052 Uiso 1 1 calc R U . . .
C33 C 1.18461(13) 0.57108(10) 0.83812(12) 0.0357(4) Uani 1 1 d . . . . .
H33 H 1.211100 0.597551 0.804719 0.043 Uiso 1 1 calc R U . . .
C34 C 1.08015(13) 0.51748(11) 0.70574(11) 0.0327(4) Uani 1 1 d . . . . .
H34A H 1.0235(15) 0.4890(10) 0.6891(12) 0.039 Uiso 1 1 d . U . . .
H34B H 1.0647(13) 0.5665(11) 0.6803(12) 0.039 Uiso 1 1 d . U . . .
C35 C 1.15360(13) 0.48201(11) 0.67786(12) 0.0335(4) Uani 1 1 d . . . . .
H35A H 1.2065(15) 0.5152(10) 0.6903(12) 0.040 Uiso 1 1 d . U . . .
H35B H 1.1763(14) 0.4414(11) 0.7114(13) 0.040 Uiso 1 1 d . U . . .
C36 C 1.11781(15) 0.46222(11) 0.58390(12) 0.0390(5) Uani 1 1 d . . . . .
H36A H 1.0911(15) 0.5069(11) 0.5493(13) 0.047 Uiso 1 1 d . U . . .
H36B H 1.1698(16) 0.4472(11) 0.5714(13) 0.047 Uiso 1 1 d . U . . .
C37 C 1.04749(17) 0.40179(12) 0.56240(14) 0.0442(5) Uani 1 1 d . . . . .
H37A H 1.0236(17) 0.3874(13) 0.5001(16) 0.066 Uiso 1 1 d . U . . .
H37B H 0.9913(18) 0.4139(13) 0.5740(15) 0.066 Uiso 1 1 d . U . . .
H37C H 1.0736(18) 0.3593(13) 0.5945(16) 0.066 Uiso 1 1 d . U . . .
Cl1 Cl 0.12501(3) 0.18770(2) 0.64388(3) 0.03448(11) Uani 1 1 d . . . . .
Cl2 Cl 0.33153(3) 0.18688(2) 0.83900(3) 0.03385(11) Uani 1 1 d . . . . .
Cl3 Cl 0.30752(3) 0.33042(2) 0.68343(3) 0.03698(11) Uani 1 1 d . . . . .
Cl4 Cl 0.14458(3) 0.32247(2) 0.80896(3) 0.03468(11) Uani 1 1 d . . . . .
Cl5 Cl 0.66008(3) 0.56303(2) 0.65665(3) 0.03493(11) Uani 1 1 d . . . . .
Cl6 Cl 0.68984(3) 0.40959(2) 0.80306(3) 0.03517(11) Uani 1 1 d . . . . .
Cl7 Cl 0.84923(3) 0.43423(3) 0.67394(3) 0.04037(12) Uani 1 1 d . . . . .
Cl8 Cl 0.86569(3) 0.55511(2) 0.85230(3) 0.03463(11) Uani 1 1 d . . . . .
N1 N 0.55490(10) 0.21214(8) 0.79284(9) 0.0305(3) Uani 1 1 d . . . . .
N2 N 0.88818(10) 0.22159(7) 0.69090(9) 0.0275(3) Uani 1 1 d . . . . .
N3 N 0.44718(11) 0.53210(8) 0.70458(9) 0.0323(3) Uani 1 1 d . . . . .
N4 N 1.11344(10) 0.52632(7) 0.80012(9) 0.0284(3) Uani 1 1 d . . . . .
Zn1 Zn 0.2297(5) 0.2576(4) 0.7472(4) 0.0239(6) Uani 0.536(9) 1 d . . P A 1
Co1 Co 0.2233(6) 0.2642(5) 0.7378(5) 0.0212(6) Uani 0.464(9) 1 d . . P A 2
Zn2 Zn 0.7683(5) 0.4846(4) 0.7487(5) 0.0256(5) Uani 0.547(9) 1 d . . P B 3
Co2 Co 0.7640(7) 0.4891(6) 0.7427(7) 0.0263(9) Uani 0.453(9) 1 d . . P B 4

loop_
_atom_site_aniso_label
_atom_site_aniso_U_11
_atom_site_aniso_U_22
_atom_site_aniso_U_33
_atom_site_aniso_U_23
_atom_site_aniso_U_13
_atom_site_aniso_U_12
C1 0.0361(11) 0.0355(10) 0.0363(10) -0.0008(8) 0.0162(8) 0.0030(8)
C2 0.0483(12) 0.0481(12) 0.0337(10) -0.0056(9) 0.0183(9) 0.0003(10)
C3 0.0458(13) 0.0646(14) 0.0307(10) 0.0066(10) 0.0120(9) -0.0009(11)
C4 0.0495(14) 0.0634(14) 0.0430(12) 0.0129(11) 0.0157(10) 0.0199(11)
C5 0.0471(12) 0.0429(11) 0.0410(11) 0.0018(9) 0.0194(9) 0.0142(9)
C6 0.0333(11) 0.0410(11) 0.0296(9) -0.0069(8) 0.0104(8) -0.0032(8)
C7 0.0352(11) 0.0408(11) 0.0256(9) -0.0031(8) 0.0079(8) 0.0018(9)
C8 0.0362(11) 0.0415(11) 0.0438(11) -0.0045(9) 0.0173(9) -0.0016(9)
C9 0.0498(14) 0.0588(15) 0.0485(13) -0.0026(11) 0.0212(11) -0.0126(12)
C11 0.0338(10) 0.0304(9) 0.0346(9) -0.0011(8) 0.0108(8) -0.0039(8)
C12 0.0377(11) 0.0402(11) 0.0358(10) -0.0088(8) 0.0097(8) -0.0067(9)
C13 0.0407(11) 0.0461(11) 0.0270(9) -0.0070(8) 0.0103(8) 0.0009(9)
C14 0.0437(12) 0.0427(11) 0.0320(10) 0.0017(8) 0.0167(9) -0.0015(9)
C15 0.0321(10) 0.0352(10) 0.0335(10) -0.0016(8) 0.0132(8) -0.0051(8)
C16 0.0345(10) 0.0392(10) 0.0244(9) 0.0046(7) 0.0025(7) -0.0047(8)
C17 0.0536(13) 0.0431(12) 0.0306(10) 0.0018(8) 0.0122(9) 0.0064(10)
C18 0.0634(15) 0.0524(13) 0.0333(11) 0.0006(9) 0.0154(10) -0.0023(11)
C19 0.0705(17) 0.0663(16) 0.0412(12) -0.0074(11) 0.0066(11) -0.0107(13)
C20 0.0375(11) 0.0349(10) 0.0439(11) -0.0040(8) 0.0197(9) 0.0022(8)
C21 0.0468(12) 0.0452(12) 0.0443(11) -0.0098(9) 0.0195(10) -0.0027(10)
C22 0.0460(13) 0.0571(13) 0.0376(11) 0.0023(10) 0.0137(9) -0.0037(10)
C23 0.0447(13) 0.0559(13) 0.0483(12) 0.0099(10) 0.0201(10) 0.0129(10)
C24 0.0444(12) 0.0381(11) 0.0469(12) 0.0023(9) 0.0250(10) 0.0058(9)
C25 0.0425(12) 0.0426(11) 0.0362(10) -0.0031(8) 0.0156(9) -0.0010(9)
C26 0.0549(14) 0.0461(12) 0.0436(11) 0.0002(9) 0.0211(10) 0.0032(10)
C27 0.0514(14) 0.0505(13) 0.0672(15) 0.0062(11) 0.0208(12) 0.0026(11)
C28 0.079(2) 0.0563(16) 0.0796(19) 0.0039(14) 0.0496(16) -0.0100(14)
C29 0.0330(10) 0.0344(10) 0.0393(10) -0.0020(8) 0.0158(8) -0.0040(8)
C30 0.0458(12) 0.0481(12) 0.0389(11) 0.0008(9) 0.0213(9) -0.0045(10)
C31 0.0468(13) 0.0501(12) 0.0316(10) -0.0044(9) 0.0113(9) 0.0010(10)
C32 0.0408(12) 0.0438(12) 0.0419(11) -0.0072(9) 0.0096(9) -0.0114(9)
C33 0.0356(11) 0.0323(10) 0.0384(10) -0.0004(8) 0.0119(8) -0.0070(8)
C34 0.0299(10) 0.0357(10) 0.0290(9) 0.0005(8) 0.0061(7) -0.0013(8)
C35 0.0329(10) 0.0332(10) 0.0347(10) 0.0040(8) 0.0123(8) 0.0016(8)
C36 0.0430(12) 0.0434(12) 0.0337(10) 0.0059(9) 0.0173(9) 0.0044(9)
C37 0.0477(13) 0.0420(12) 0.0386(11) -0.0033(9) 0.0098(10) 0.0021(10)
Cl1 0.0378(3) 0.0328(2) 0.0289(2) -0.00122(17) 0.00673(18) -0.00148(19)
Cl2 0.0380(3) 0.0323(2) 0.0283(2) 0.00231(17) 0.00778(18) 0.00749(19)
Cl3 0.0317(2) 0.0406(3) 0.0420(3) 0.0092(2) 0.0171(2) 0.00174(19)
Cl4 0.0298(2) 0.0416(2) 0.0346(2) -0.00333(19) 0.01367(18) 0.00465(19)
Cl5 0.0375(3) 0.0337(2) 0.0317(2) 0.00127(18) 0.00971(18) 0.00568(19)
Cl6 0.0335(2) 0.0346(2) 0.0383(2) 0.00239(18) 0.01377(19) -0.00223(18)
Cl7 0.0320(3) 0.0486(3) 0.0441(3) -0.0106(2) 0.0179(2) 0.0013(2)
Cl8 0.0381(3) 0.0324(2) 0.0299(2) -0.00312(17) 0.00749(18) -0.00362(19)
N1 0.0328(8) 0.0326(8) 0.0290(8) -0.0007(6) 0.0141(6) -0.0011(6)
N2 0.0262(8) 0.0280(7) 0.0271(7) 0.0003(6) 0.0077(6) 0.0003(6)
N3 0.0347(9) 0.0311(8) 0.0364(8) -0.0009(6) 0.0190(7) -0.0037(7)
N4 0.0274(8) 0.0261(7) 0.0313(8) 0.0002(6) 0.0099(6) 0.0010(6)
Zn1 0.0258(8) 0.0235(11) 0.0208(11) 0.0055(7) 0.0063(7) 0.0050(7)
Co1 0.0228(11) 0.0209(12) 0.0192(14) 0.0062(9) 0.0064(9) 0.0051(8)
Zn2 0.0255(8) 0.0244(10) 0.0271(9) -0.0009(8) 0.0094(6) 0.0007(7)
Co2 0.0280(12) 0.0242(12) 0.0260(12) 0.0015(8) 0.0085(8) 0.0032(7)

_geom_special_details            
;
 All esds (except the esd in the dihedral angle between two l.s. planes)
 are estimated using the full covariance matrix.  The cell esds are taken
 into account individually in the estimation of esds in distances, angles
 and torsion angles; correlations between esds in cell parameters are only
 used when they are defined by crystal symmetry.  An approximate (isotropic)
 treatment of cell esds is used for estimating esds involving l.s. planes.
;

loop_
_geom_bond_atom_site_label_1
_geom_bond_atom_site_label_2
_geom_bond_distance
_geom_bond_site_symmetry_2
_geom_bond_publ_flag
C1 N1 1.343(2) . ?
C1 C2 1.373(3) . ?
C1 H1 0.9400 . ?
C2 C3 1.372(3) . ?
C2 H2 0.9400 . ?
C3 C4 1.374(3) . ?
C3 H3 0.9400 . ?
C4 C5 1.375(3) . ?
C4 H4 0.9400 . ?
C5 N1 1.339(2) . ?
C5 H5 0.9400 . ?
C6 N1 1.492(2) . ?
C6 C7 1.515(3) . ?
C6 H6A 0.96(2) . ?
C6 H6B 0.96(2) . ?
C7 C8 1.513(3) . ?
C7 H7A 0.99(2) . ?
C7 H7B 0.94(2) . ?
C8 C9 1.516(3) . ?
C8 H8A 0.9800 . ?
C8 H8B 0.9800 . ?
C9 H9A 0.94(3) . ?
C9 H9B 0.97(3) . ?
C9 H9C 0.99(3) . ?
C11 N2 1.347(2) . ?
C11 C12 1.373(3) . ?
C11 H11 0.9400 . ?
C12 C13 1.377(3) . ?
C12 H12 0.9400 . ?
C13 C14 1.373(3) . ?
C13 H13 0.9400 . ?
C14 C15 1.376(3) . ?
C14 H14 0.9400 . ?
C15 N2 1.339(2) . ?
C15 H15 0.9400 . ?
C16 N2 1.491(2) . ?
C16 C17 1.533(3) . ?
C16 H16A 0.9800 . ?
C16 H16B 0.9800 . ?
C17 C18 1.524(3) . ?
C17 H17A 0.9800 . ?
C17 H17B 0.9800 . ?
C18 C19 1.487(3) . ?
C18 H18A 0.9800 . ?
C18 H18B 0.9800 . ?
C19 H19A 0.9700 . ?
C19 H19B 0.9700 . ?
C19 H19C 0.9700 . ?
C20 N3 1.347(2) . ?
C20 C21 1.363(3) . ?
C20 H20 0.9400 . ?
C21 C22 1.379(3) . ?
C21 H21 0.9400 . ?
C22 C23 1.377(3) . ?
C22 H22 0.9400 . ?
C23 C24 1.367(3) . ?
C23 H23 0.9400 . ?
C24 N3 1.345(2) . ?
C24 H24 0.9400 . ?
C25 N3 1.489(2) . ?
C25 C26 1.511(3) . ?
C25 H25A 0.9800 . ?
C25 H25B 0.9800 . ?
C26 C27 1.487(3) . ?
C26 H26A 0.9800 . ?
C26 H26B 0.9800 . ?
C27 C28 1.539(3) . ?
C27 H27A 0.9800 . ?
C27 H27B 0.9800 . ?
C28 H28A 0.94(3) . ?
C28 H28B 0.96(3) . ?
C28 H28C 1.02(3) . ?
C29 N4 1.340(2) . ?
C29 C30 1.373(3) . ?
C29 H29 0.9400 . ?
C30 C31 1.372(3) . ?
C30 H30 0.9400 . ?
C31 C32 1.377(3) . ?
C31 H31 0.9400 . ?
C32 C33 1.366(3) . ?
C32 H32 0.9400 . ?
C33 N4 1.349(2) . ?
C33 H33 0.9400 . ?
C34 N4 1.490(2) . ?
C34 C35 1.518(3) . ?
C34 H34A 0.98(2) . ?
C34 H34B 1.01(2) . ?
C35 C36 1.520(3) . ?
C35 H35A 0.99(2) . ?
C35 H35B 0.94(2) . ?
C36 C37 1.520(3) . ?
C36 H36A 1.02(2) . ?
C36 H36B 0.94(2) . ?
C37 H37A 1.01(3) . ?
C37 H37B 0.98(3) . ?
C37 H37C 0.97(3) . ?
Cl1 Co1 2.269(9) . ?
Cl1 Zn1 2.313(7) . ?
Cl2 Zn1 2.211(6) . ?
Cl2 Co1 2.402(8) . ?
Cl3 Co1 2.207(10) . ?
Cl3 Zn1 2.309(8) . ?
Cl4 Co1 2.255(10) . ?
Cl4 Zn1 2.281(8) . ?
Cl5 Co2 2.223(11) . ?
Cl5 Zn2 2.348(8) . ?
Cl6 Zn2 2.241(8) . ?
Cl6 Co2 2.311(12) . ?
Cl7 Zn2 2.256(8) . ?
Cl7 Co2 2.270(12) . ?
Cl8 Zn2 2.277(7) . ?
Cl8 Co2 2.310(10) . ?

loop_
_geom_angle_atom_site_label_1
_geom_angle_atom_site_label_2
_geom_angle_atom_site_label_3
_geom_angle
_geom_angle_site_symmetry_1
_geom_angle_site_symmetry_3
_geom_angle_publ_flag
N1 C1 C2 120.31(18) . . ?
N1 C1 H1 119.8 . . ?
C2 C1 H1 119.8 . . ?
C3 C2 C1 119.61(19) . . ?
C3 C2 H2 120.2 . . ?
C1 C2 H2 120.2 . . ?
C2 C3 C4 119.25(19) . . ?
C2 C3 H3 120.4 . . ?
C4 C3 H3 120.4 . . ?
C3 C4 C5 119.7(2) . . ?
C3 C4 H4 120.2 . . ?
C5 C4 H4 120.2 . . ?
N1 C5 C4 120.22(18) . . ?
N1 C5 H5 119.9 . . ?
C4 C5 H5 119.9 . . ?
N1 C6 C7 112.02(15) . . ?
N1 C6 H6A 107.4(12) . . ?
C7 C6 H6A 109.0(12) . . ?
N1 C6 H6B 108.0(12) . . ?
C7 C6 H6B 109.1(12) . . ?
H6A C6 H6B 111.4(17) . . ?
C8 C7 C6 114.88(17) . . ?
C8 C7 H7A 114.2(12) . . ?
C6 C7 H7A 102.7(12) . . ?
C8 C7 H7B 108.0(13) . . ?
C6 C7 H7B 110.5(12) . . ?
H7A C7 H7B 106.3(17) . . ?
C7 C8 C9 112.94(18) . . ?
C7 C8 H8A 109.0 . . ?
C9 C8 H8A 109.0 . . ?
C7 C8 H8B 109.0 . . ?
C9 C8 H8B 109.0 . . ?
H8A C8 H8B 107.8 . . ?
C8 C9 H9A 109.2(16) . . ?
C8 C9 H9B 109.2(16) . . ?
H9A C9 H9B 110(2) . . ?
C8 C9 H9C 108.8(15) . . ?
H9A C9 H9C 114(2) . . ?
H9B C9 H9C 106(2) . . ?
N2 C11 C12 120.00(17) . . ?
N2 C11 H11 120.0 . . ?
C12 C11 H11 120.0 . . ?
C11 C12 C13 119.53(18) . . ?
C11 C12 H12 120.2 . . ?
C13 C12 H12 120.2 . . ?
C14 C13 C12 119.66(17) . . ?
C14 C13 H13 120.2 . . ?
C12 C13 H13 120.2 . . ?
C13 C14 C15 119.21(18) . . ?
C13 C14 H14 120.4 . . ?
C15 C14 H14 120.4 . . ?
N2 C15 C14 120.51(17) . . ?
N2 C15 H15 119.7 . . ?
C14 C15 H15 119.7 . . ?
N2 C16 C17 109.68(14) . . ?
N2 C16 H16A 109.7 . . ?
C17 C16 H16A 109.7 . . ?
N2 C16 H16B 109.7 . . ?
C17 C16 H16B 109.7 . . ?
H16A C16 H16B 108.2 . . ?
C18 C17 C16 113.19(17) . . ?
C18 C17 H17A 108.9 . . ?
C16 C17 H17A 108.9 . . ?
C18 C17 H17B 108.9 . . ?
C16 C17 H17B 108.9 . . ?
H17A C17 H17B 107.8 . . ?
C19 C18 C17 113.39(19) . . ?
C19 C18 H18A 108.9 . . ?
C17 C18 H18A 108.9 . . ?
C19 C18 H18B 108.9 . . ?
C17 C18 H18B 108.9 . . ?
H18A C18 H18B 107.7 . . ?
C18 C19 H19A 109.5 . . ?
C18 C19 H19B 109.5 . . ?
H19A C19 H19B 109.5 . . ?
C18 C19 H19C 109.5 . . ?
H19A C19 H19C 109.5 . . ?
H19B C19 H19C 109.5 . . ?
N3 C20 C21 120.74(18) . . ?
N3 C20 H20 119.6 . . ?
C21 C20 H20 119.6 . . ?
C20 C21 C22 119.59(19) . . ?
C20 C21 H21 120.2 . . ?
C22 C21 H21 120.2 . . ?
C23 C22 C21 118.98(19) . . ?
C23 C22 H22 120.5 . . ?
C21 C22 H22 120.5 . . ?
C24 C23 C22 119.8(2) . . ?
C24 C23 H23 120.1 . . ?
C22 C23 H23 120.1 . . ?
N3 C24 C23 120.41(18) . . ?
N3 C24 H24 119.8 . . ?
C23 C24 H24 119.8 . . ?
N3 C25 C26 113.70(16) . . ?
N3 C25 H25A 108.8 . . ?
C26 C25 H25A 108.8 . . ?
N3 C25 H25B 108.8 . . ?
C26 C25 H25B 108.8 . . ?
H25A C25 H25B 107.7 . . ?
C27 C26 C25 113.77(18) . . ?
C27 C26 H26A 108.8 . . ?
C25 C26 H26A 108.8 . . ?
C27 C26 H26B 108.8 . . ?
C25 C26 H26B 108.8 . . ?
H26A C26 H26B 107.7 . . ?
C26 C27 C28 112.3(2) . . ?
C26 C27 H27A 109.1 . . ?
C28 C27 H27A 109.1 . . ?
C26 C27 H27B 109.1 . . ?
C28 C27 H27B 109.1 . . ?
H27A C27 H27B 107.9 . . ?
C27 C28 H28A 111(2) . . ?
C27 C28 H28B 109.9(19) . . ?
H28A C28 H28B 102(3) . . ?
C27 C28 H28C 109.6(17) . . ?
H28A C28 H28C 115(3) . . ?
H28B C28 H28C 109(3) . . ?
N4 C29 C30 120.58(17) . . ?
N4 C29 H29 119.7 . . ?
C30 C29 H29 119.7 . . ?
C31 C30 C29 119.60(19) . . ?
C31 C30 H30 120.2 . . ?
C29 C30 H30 120.2 . . ?
C30 C31 C32 119.16(18) . . ?
C30 C31 H31 120.4 . . ?
C32 C31 H31 120.4 . . ?
C33 C32 C31 119.72(19) . . ?
C33 C32 H32 120.1 . . ?
C31 C32 H32 120.1 . . ?
N4 C33 C32 120.46(18) . . ?
N4 C33 H33 119.8 . . ?
C32 C33 H33 119.8 . . ?
N4 C34 C35 110.97(15) . . ?
N4 C34 H34A 107.8(12) . . ?
C35 C34 H34A 111.0(12) . . ?
N4 C34 H34B 106.8(11) . . ?
C35 C34 H34B 111.2(11) . . ?
H34A C34 H34B 108.9(16) . . ?
C34 C35 C36 112.71(16) . . ?
C34 C35 H35A 107.8(12) . . ?
C36 C35 H35A 110.2(12) . . ?
C34 C35 H35B 109.4(12) . . ?
C36 C35 H35B 110.3(12) . . ?
H35A C35 H35B 106.2(17) . . ?
C35 C36 C37 113.42(17) . . ?
C35 C36 H36A 108.4(11) . . ?
C37 C36 H36A 111.4(12) . . ?
C35 C36 H36B 106.1(13) . . ?
C37 C36 H36B 108.3(13) . . ?
H36A C36 H36B 109.0(18) . . ?
C36 C37 H37A 114.4(14) . . ?
C36 C37 H37B 112.6(14) . . ?
H37A C37 H37B 104(2) . . ?
C36 C37 H37C 111.1(15) . . ?
H37A C37 H37C 106.5(19) . . ?
H37B C37 H37C 108(2) . . ?
C5 N1 C1 120.94(16) . . ?
C5 N1 C6 121.12(16) . . ?
C1 N1 C6 117.94(15) . . ?
C15 N2 C11 121.08(15) . . ?
C15 N2 C16 119.86(14) . . ?
C11 N2 C16 118.92(15) . . ?
C24 N3 C20 120.46(16) . . ?
C24 N3 C25 120.90(16) . . ?
C20 N3 C25 118.64(16) . . ?
C29 N4 C33 120.49(16) . . ?
C29 N4 C34 120.10(15) . . ?
C33 N4 C34 119.39(15) . . ?
Cl2 Zn1 Cl4 112.6(3) . . ?
Cl2 Zn1 Cl3 108.7(3) . . ?
Cl4 Zn1 Cl3 111.4(3) . . ?
Cl2 Zn1 Cl1 108.6(3) . . ?
Cl4 Zn1 Cl1 106.4(3) . . ?
Cl3 Zn1 Cl1 109.1(3) . . ?
Cl3 Co1 Cl4 116.4(4) . . ?
Cl3 Co1 Cl1 114.5(4) . . ?
Cl4 Co1 Cl1 108.8(4) . . ?
Cl3 Co1 Cl2 105.6(4) . . ?
Cl4 Co1 Cl2 106.7(3) . . ?
Cl1 Co1 Cl2 103.7(3) . . ?
Cl6 Zn2 Cl7 116.2(3) . . ?
Cl6 Zn2 Cl8 111.0(3) . . ?
Cl7 Zn2 Cl8 108.8(3) . . ?
Cl6 Zn2 Cl5 107.5(3) . . ?
Cl7 Zn2 Cl5 107.4(3) . . ?
Cl8 Zn2 Cl5 105.2(3) . . ?
Cl5 Co2 Cl7 111.4(5) . . ?
Cl5 Co2 Cl8 108.3(5) . . ?
Cl7 Co2 Cl8 107.2(4) . . ?
Cl5 Co2 Cl6 109.5(4) . . ?
Cl7 Co2 Cl6 112.9(5) . . ?
Cl8 Co2 Cl6 107.4(4) . . ?

loop_
_geom_torsion_atom_site_label_1
_geom_torsion_atom_site_label_2
_geom_torsion_atom_site_label_3
_geom_torsion_atom_site_label_4
_geom_torsion
_geom_torsion_site_symmetry_1
_geom_torsion_site_symmetry_2
_geom_torsion_site_symmetry_3
_geom_torsion_site_symmetry_4
_geom_torsion_publ_flag
N1 C1 C2 C3 -0.3(3) . . . . ?
C1 C2 C3 C4 0.6(3) . . . . ?
C2 C3 C4 C5 -0.6(3) . . . . ?
C3 C4 C5 N1 0.2(3) . . . . ?
N1 C6 C7 C8 68.6(2) . . . . ?
C6 C7 C8 C9 175.63(17) . . . . ?
N2 C11 C12 C13 -0.2(3) . . . . ?
C11 C12 C13 C14 0.8(3) . . . . ?
C12 C13 C14 C15 -0.9(3) . . . . ?
C13 C14 C15 N2 0.3(3) . . . . ?
N2 C16 C17 C18 -174.38(16) . . . . ?
C16 C17 C18 C19 73.3(3) . . . . ?
N3 C20 C21 C22 0.4(3) . . . . ?
C20 C21 C22 C23 -0.2(3) . . . . ?
C21 C22 C23 C24 0.0(3) . . . . ?
C22 C23 C24 N3 0.0(3) . . . . ?
N3 C25 C26 C27 -69.1(2) . . . . ?
C25 C26 C27 C28 -177.7(2) . . . . ?
N4 C29 C30 C31 -0.4(3) . . . . ?
C29 C30 C31 C32 0.8(3) . . . . ?
C30 C31 C32 C33 -0.6(3) . . . . ?
C31 C32 C33 N4 -0.1(3) . . . . ?
N4 C34 C35 C36 171.70(16) . . . . ?
C34 C35 C36 C37 -69.4(2) . . . . ?
C4 C5 N1 C1 0.1(3) . . . . ?
C4 C5 N1 C6 -179.38(19) . . . . ?
C2 C1 N1 C5 0.0(3) . . . . ?
C2 C1 N1 C6 179.45(18) . . . . ?
C7 C6 N1 C5 -104.8(2) . . . . ?
C7 C6 N1 C1 75.7(2) . . . . ?
C14 C15 N2 C11 0.3(3) . . . . ?
C14 C15 N2 C16 -175.52(17) . . . . ?
C12 C11 N2 C15 -0.3(3) . . . . ?
C12 C11 N2 C16 175.53(17) . . . . ?
C17 C16 N2 C15 104.14(19) . . . . ?
C17 C16 N2 C11 -71.8(2) . . . . ?
C23 C24 N3 C20 0.2(3) . . . . ?
C23 C24 N3 C25 179.64(18) . . . . ?
C21 C20 N3 C24 -0.4(3) . . . . ?
C21 C20 N3 C25 -179.83(18) . . . . ?
C26 C25 N3 C24 107.0(2) . . . . ?
C26 C25 N3 C20 -73.6(2) . . . . ?
C30 C29 N4 C33 -0.2(3) . . . . ?
C30 C29 N4 C34 177.98(17) . . . . ?
C32 C33 N4 C29 0.4(3) . . . . ?
C32 C33 N4 C34 -177.74(18) . . . . ?
C35 C34 N4 C29 -111.77(19) . . . . ?
C35 C34 N4 C33 66.4(2) . . . . ?

loop_
_geom_hbond_atom_site_label_D
_geom_hbond_atom_site_label_H
_geom_hbond_atom_site_label_A
_geom_hbond_distance_DH
_geom_hbond_distance_HA
_geom_hbond_distance_DA
_geom_hbond_angle_DHA
_geom_hbond_site_symmetry_A
_geom_hbond_publ_flag
C1 H1 Cl3 0.94 2.93 3.788(2) 152.7 . yes
C2 H2 Cl1 0.94 2.88 3.571(2) 131.3 4_666 yes
C4 H4 Cl5 0.94 2.98 3.644(2) 129.3 2_646 yes
C5 H5 Cl8 0.94 2.78 3.688(2) 161.6 2_646 yes
C6 H6A Cl8 0.96(2) 2.98(2) 3.866(2) 154.8(16) 2_646 yes
C6 H6B Cl3 0.96(2) 2.91(2) 3.613(2) 130.2(14) . yes
C11 H11 Cl5 0.94 2.87 3.7098(19) 148.6 2_646 yes
C11 H11 Cl8 0.94 2.90 3.5871(19) 130.8 2_646 yes
C14 H14 Cl2 0.94 2.90 3.5621(19) 128.9 4_665 yes
C15 H15 Cl4 0.94 2.94 3.7622(19) 147.5 1_655 yes
C16 H16A Cl4 0.98 2.74 3.693(2) 164.7 1_655 yes
C16 H16B Cl5 0.98 2.84 3.627(2) 138.0 2_646 yes
C20 H20 Cl6 0.94 2.89 3.750(2) 152.5 . yes
C23 H23 Cl2 0.94 2.98 3.645(2) 128.6 2_556 yes
C24 H24 Cl1 0.94 2.79 3.695(2) 160.9 2_556 yes
C25 H25A Cl1 0.98 2.96 3.855(2) 151.7 2_556 yes
C25 H25B Cl6 0.98 2.93 3.618(2) 128.3 . yes
C29 H29 Cl7 0.94 2.97 3.795(2) 147.2 . yes
C30 H30 Cl8 0.94 2.88 3.574(2) 131.3 3_767 yes
C33 H33 Cl1 0.94 2.90 3.5802(19) 130.0 2_656 yes
C33 H33 Cl2 0.94 2.81 3.6125(19) 143.4 2_656 yes
C34 H34A Cl7 0.98(2) 2.80(2) 3.741(2) 163.4(16) . yes
C34 H34B Cl2 1.01(2) 2.85(2) 3.634(2) 135.5(14) 2_656 yes
C35 H35B Cl4 0.94(2) 2.90(2) 3.741(2) 149.3(16) 1_655 yes

_refine_diff_density_max         0.660
_refine_diff_density_min         -0.261
_refine_diff_density_rms         0.041

_shelx_res_file                  
;
TITL BEHR9P IN P21/N
    behr9p.res
    created by SHELXL-2018/3 at 13:50:46 on 16-Nov-2020
CELL  0.71073 15.36940 18.75060 16.73730 90.00000 110.44200 90.00000
ZERR 8  0.00040  0.00050  0.00040  0.00000  0.00200  0.00000
LATT 1
SYMM -X+ 0.50000, Y+ 0.50000, -Z+ 0.50000
SFAC C H CL N CO ZN
UNIT 144 224 32 16 3.66816 4.33184
LIST 6 ! automatically inserted. Change 6 to 4 for CHECKCIF!!
TEMP -63
OMIT 0 0 2
OMIT -1 2 1
OMIT 2 0 0
OMIT 0 1 2
OMIT -1 2 5
OMIT -5 2 1
OMIT -2 50
SIZE 0.12 0.30 0.70
PLAN 20
FMAP 2
L.S. 15
BOND $H
HTAB C1 CL3
EQIV $1 X+1/2, -Y+1/2, Z+1/2
HTAB C2 CL1_$1
EQIV $2 -X+3/2, Y-1/2, -Z+3/2
HTAB C4 CL5_$2
HTAB C5 CL8_$2
HTAB C6 CL8_$2
HTAB C6 CL3
HTAB C11 CL5_$2
HTAB C11 CL8_$2
EQIV $3 X+1/2, -Y+1/2, Z-1/2
HTAB C14 CL2_$3
EQIV $4 X+1, Y, Z
HTAB C15 CL4_$4
HTAB C16 CL4_$4
HTAB C16 CL5_$2
HTAB C20 CL6
EQIV $5 -X+1/2, Y+1/2, -Z+3/2
HTAB C23 CL2_$5
HTAB C24 CL1_$5
HTAB C25 CL1_$5
HTAB C25 CL6
HTAB C29 CL7
EQIV $6 -X+2, -Y+1, -Z+2
HTAB C30 CL8_$6
EQIV $7 -X+3/2, Y+1/2, -Z+3/2
HTAB C33 CL1_$7
HTAB C33 CL2_$7
HTAB C34 CL7
HTAB C34 CL2_$7
HTAB C35 CL4_$4
CONF
ACTA
WGHT    0.034400
FVAR       0.18523   0.53574   0.54725
C1    1    0.532802    0.260245    0.842091    11.00000    0.03608    0.03554 =
         0.03629   -0.00078    0.01620    0.00304
AFIX  43
H1    2    0.481051    0.290109    0.818275    11.00000   -1.20000
AFIX   0
C2    1    0.585462    0.266005    0.927085    11.00000    0.04834    0.04805 =
         0.03369   -0.00555    0.01832    0.00031
AFIX  43
H2    2    0.570081    0.299867    0.961394    11.00000   -1.20000
AFIX   0
C3    1    0.660655    0.222044    0.961627    11.00000    0.04577    0.06458 =
         0.03071    0.00659    0.01196   -0.00086
AFIX  43
H3    2    0.696850    0.225175    1.019839    11.00000   -1.20000
AFIX   0
C4    1    0.682444    0.173397    0.910164    11.00000    0.04947    0.06343 =
         0.04300    0.01294    0.01568    0.01986
AFIX  43
H4    2    0.734094    0.143238    0.932857    11.00000   -1.20000
AFIX   0
C5    1    0.628330    0.169041    0.825302    11.00000    0.04713    0.04287 =
         0.04101    0.00184    0.01937    0.01419
AFIX  43
H5    2    0.642923    0.135705    0.789960    11.00000   -1.20000
AFIX   0
C6    1    0.494696    0.207833    0.701160    11.00000    0.03329    0.04099 =
         0.02958   -0.00690    0.01041   -0.00317
H6A   2    0.508852    0.163826    0.679218    11.00000   -1.20000
H6B   2    0.430861    0.209217    0.698030    11.00000   -1.20000
C7    1    0.512166    0.269060    0.649632    11.00000    0.03525    0.04077 =
         0.02560   -0.00310    0.00795    0.00183
H7A   2    0.458720    0.265947    0.595540    11.00000   -1.20000
H7B   2    0.506410    0.313064    0.674498    11.00000   -1.20000
C8    1    0.605823    0.267668    0.638752    11.00000    0.03624    0.04146 =
         0.04375   -0.00448    0.01732   -0.00162
AFIX  23
H8A   2    0.613827    0.221503    0.614747    11.00000   -1.20000
H8B   2    0.654659    0.272180    0.694875    11.00000   -1.20000
AFIX   0
C9    1    0.617245    0.326655    0.581296    11.00000    0.04981    0.05880 =
         0.04848   -0.00261    0.02123   -0.01257
H9A   2    0.570617    0.322195    0.527056    11.00000   -1.50000
H9B   2    0.611489    0.372687    0.606047    11.00000   -1.50000
H9C   2    0.681199    0.324925    0.580286    11.00000   -1.50000
C11   1    0.818579    0.175173    0.654826    11.00000    0.03380    0.03037 =
         0.03460   -0.00111    0.01079   -0.00389
AFIX  43
H11   2    0.797783    0.145049    0.689328    11.00000   -1.20000
AFIX   0
C12   1    0.778026    0.171866    0.567663    11.00000    0.03775    0.04022 =
         0.03577   -0.00882    0.00971   -0.00670
AFIX  43
H12   2    0.729610    0.139419    0.542268    11.00000   -1.20000
AFIX   0
C13   1    0.808772    0.216404    0.517731    11.00000    0.04072    0.04614 =
         0.02700   -0.00698    0.01026    0.00093
AFIX  43
H13   2    0.780911    0.214979    0.458032    11.00000   -1.20000
AFIX   0
C14   1    0.880329    0.262907    0.555567    11.00000    0.04366    0.04271 =
         0.03196    0.00169    0.01668   -0.00150
AFIX  43
H14   2    0.902452    0.293108    0.522079    11.00000   -1.20000
AFIX   0
C15   1    0.919275    0.264784    0.643075    11.00000    0.03212    0.03518 =
         0.03349   -0.00160    0.01320   -0.00510
AFIX  43
H15   2    0.968098    0.296639    0.669495    11.00000   -1.20000
AFIX   0
C16   1    0.926287    0.227937    0.785629    11.00000    0.03451    0.03916 =
         0.02441    0.00464    0.00253   -0.00474
AFIX  23
H16A  2    0.984368    0.255151    0.803113    11.00000   -1.20000
H16B  2    0.939722    0.180372    0.811275    11.00000   -1.20000
AFIX   0
C17   1    0.855572    0.265739    0.816785    11.00000    0.05357    0.04313 =
         0.03058    0.00184    0.01225    0.00637
AFIX  23
H17A  2    0.837400    0.310854    0.785868    11.00000   -1.20000
H17B  2    0.799861    0.235984    0.803302    11.00000   -1.20000
AFIX   0
C18   1    0.892582    0.281004    0.912220    11.00000    0.06340    0.05242 =
         0.03334    0.00062    0.01541   -0.00235
AFIX  23
H18A  2    0.840382    0.293255    0.930443    11.00000   -1.20000
H18B  2    0.921449    0.237599    0.942619    11.00000   -1.20000
AFIX   0
C19   1    0.961664    0.339911    0.936653    11.00000    0.07052    0.06631 =
         0.04123   -0.00742    0.00655   -0.01069
AFIX 137
H19A  2    0.977193    0.350686    0.996720    11.00000   -1.50000
H19B  2    0.935560    0.381961    0.903082    11.00000   -1.50000
H19C  2    1.017301    0.325511    0.926096    11.00000   -1.50000
AFIX   0
C20   1    0.464615    0.482653    0.653784    11.00000    0.03753    0.03495 =
         0.04386   -0.00397    0.01966    0.00218
AFIX  43
H20   2    0.514617    0.450987    0.676503    11.00000   -1.20000
AFIX   0
C21   1    0.410578    0.478000    0.569810    11.00000    0.04684    0.04519 =
         0.04427   -0.00975    0.01953   -0.00272
AFIX  43
H21   2    0.423001    0.443144    0.534869    11.00000   -1.20000
AFIX   0
C22   1    0.337540    0.524757    0.536405    11.00000    0.04596    0.05709 =
         0.03759    0.00226    0.01373   -0.00374
AFIX  43
H22   2    0.299813    0.522256    0.478561    11.00000   -1.20000
AFIX   0
C23   1    0.320752    0.575134    0.589073    11.00000    0.04467    0.05588 =
         0.04835    0.00994    0.02014    0.01292
AFIX  43
H23   2    0.271259    0.607398    0.567356    11.00000   -1.20000
AFIX   0
C24   1    0.376269    0.578114    0.673073    11.00000    0.04438    0.03808 =
         0.04695    0.00234    0.02500    0.00575
AFIX  43
H24   2    0.364799    0.612533    0.709017    11.00000   -1.20000
AFIX   0
C25   1    0.508461    0.535088    0.795825    11.00000    0.04245    0.04257 =
         0.03617   -0.00309    0.01560   -0.00101
AFIX  23
H25A  2    0.498178    0.580492    0.820146    11.00000   -1.20000
H25B  2    0.573352    0.534003    0.799049    11.00000   -1.20000
AFIX   0
C26   1    0.492599    0.474788    0.849035    11.00000    0.05490    0.04608 =
         0.04365    0.00020    0.02107    0.00324
AFIX  23
H26A  2    0.496129    0.429435    0.821227    11.00000   -1.20000
H26B  2    0.542547    0.475155    0.904817    11.00000   -1.20000
AFIX   0
C27   1    0.401880    0.478639    0.862103    11.00000    0.05141    0.05049 =
         0.06723    0.00617    0.02080    0.00258
AFIX  23
H27A  2    0.351609    0.476086    0.806621    11.00000   -1.20000
H27B  2    0.397079    0.524628    0.888075    11.00000   -1.20000
AFIX   0
C28   1    0.389740    0.418124    0.919453    11.00000    0.07930    0.05634 =
         0.07961    0.00388    0.04964   -0.00997
H28A  2    0.441157    0.415039    0.970267    11.00000   -1.50000
H28B  2    0.392102    0.372775    0.893684    11.00000   -1.50000
H28C  2    0.326970    0.423294    0.927336    11.00000   -1.50000
C29   1    1.074544    0.488561    0.846812    11.00000    0.03304    0.03437 =
         0.03927   -0.00196    0.01582   -0.00400
AFIX  43
H29   2    1.024873    0.457636    0.819601    11.00000   -1.20000
AFIX   0
C30   1    1.106613    0.494652    0.934064    11.00000    0.04583    0.04807 =
         0.03887    0.00083    0.02131   -0.00450
AFIX  43
H30   2    1.078780    0.468278    0.966461    11.00000   -1.20000
AFIX   0
C31   1    1.179536    0.539475    0.973668    11.00000    0.04681    0.05013 =
         0.03158   -0.00443    0.01130    0.00098
AFIX  43
H31   2    1.202631    0.543671    1.033393    11.00000   -1.20000
AFIX   0
C32   1    1.218448    0.578223    0.924816    11.00000    0.04076    0.04378 =
         0.04192   -0.00721    0.00957   -0.01135
AFIX  43
H32   2    1.268087    0.609459    0.950999    11.00000   -1.20000
AFIX   0
C33   1    1.184605    0.571083    0.838117    11.00000    0.03565    0.03228 =
         0.03844   -0.00041    0.01187   -0.00699
AFIX  43
H33   2    1.211100    0.597551    0.804719    11.00000   -1.20000
AFIX   0
C34   1    1.080145    0.517485    0.705745    11.00000    0.02989    0.03573 =
         0.02904    0.00054    0.00610   -0.00135
H34A  2    1.023467    0.488993    0.689095    11.00000   -1.20000
H34B  2    1.064657    0.566489    0.680341    11.00000   -1.20000
C35   1    1.153600    0.482007    0.677862    11.00000    0.03290    0.03322 =
         0.03468    0.00399    0.01234    0.00163
H35A  2    1.206453    0.515160    0.690270    11.00000   -1.20000
H35B  2    1.176286    0.441404    0.711432    11.00000   -1.20000
C36   1    1.117815    0.462221    0.583903    11.00000    0.04303    0.04342 =
         0.03365    0.00592    0.01733    0.00440
H36A  2    1.091074    0.506864    0.549292    11.00000   -1.20000
H36B  2    1.169758    0.447239    0.571351    11.00000   -1.20000
C37   1    1.047493    0.401792    0.562400    11.00000    0.04774    0.04200 =
         0.03862   -0.00331    0.00982    0.00208
H37A  2    1.023558    0.387439    0.500055    11.00000   -1.50000
H37B  2    0.991279    0.413904    0.573992    11.00000   -1.50000
H37C  2    1.073601    0.359290    0.594460    11.00000   -1.50000
CL1   3    0.125009    0.187696    0.643878    11.00000    0.03780    0.03280 =
         0.02891   -0.00122    0.00673   -0.00148
CL2   3    0.331525    0.186880    0.838999    11.00000    0.03796    0.03231 =
         0.02825    0.00231    0.00778    0.00749
CL3   3    0.307524    0.330418    0.683427    11.00000    0.03170    0.04064 =
         0.04195    0.00917    0.01707    0.00174
CL4   3    0.144582    0.322474    0.808956    11.00000    0.02977    0.04164 =
         0.03457   -0.00333    0.01367    0.00465
CL5   3    0.660078    0.563030    0.656651    11.00000    0.03747    0.03373 =
         0.03171    0.00127    0.00971    0.00568
CL6   3    0.689841    0.409588    0.803060    11.00000    0.03353    0.03461 =
         0.03833    0.00239    0.01377   -0.00223
CL7   3    0.849227    0.434235    0.673942    11.00000    0.03205    0.04860 =
         0.04411   -0.01059    0.01788    0.00133
CL8   3    0.865693    0.555115    0.852299    11.00000    0.03808    0.03238 =
         0.02993   -0.00312    0.00749   -0.00362
N1    4    0.554903    0.212136    0.792836    11.00000    0.03277    0.03258 =
         0.02896   -0.00071    0.01413   -0.00114
N2    4    0.888178    0.221595    0.690897    11.00000    0.02615    0.02798 =
         0.02713    0.00034    0.00769    0.00027
N3    4    0.447179    0.532103    0.704576    11.00000    0.03466    0.03112 =
         0.03636   -0.00093    0.01903   -0.00374
N4    4    1.113444    0.526319    0.800124    11.00000    0.02738    0.02613 =
         0.03134    0.00023    0.00987    0.00103
PART 1
ZN1   6    0.229663    0.257565    0.747227    21.00000    0.02579    0.02349 =
         0.02082    0.00554    0.00628    0.00501
PART 2
CO1   5    0.223287    0.264159    0.737801   -21.00000    0.02276    0.02093 =
         0.01924    0.00620    0.00642    0.00513
PART 3
ZN2   6    0.768258    0.484554    0.748679    31.00000    0.02554    0.02436 =
         0.02708   -0.00087    0.00935    0.00066
PART 4
CO2   5    0.764002    0.489055    0.742736   -31.00000    0.02799    0.02416 =
         0.02604    0.00151    0.00849    0.00323
REM  BEHR9P IN P21/N
REM WR2   0.0587, GOOF   S   0.955, RESTRAINED GOOF   0.955 FOR ALL DATA
REM R1   0.0230 FOR 6229 FO > 4SIG(FO) AND 0.0340 FOR ALL 7947 DATA
REM 530 PARAMETERS REFINED USING 0 RESTRAINTS
REM HIGHEST DIFFERENCE PEAK  0.671,  DEEPEST HOLE -0.258,  1-SIGMA LEVEL  0.040
REM  BEHR9P IN P21/N
REM WR2   0.0579, GOOF   S   0.970, RESTRAINED GOOF   0.970 FOR ALL DATA
REM R1   0.0230 FOR 6229 FO > 4SIG(FO) AND 0.0340 FOR ALL 7947 DATA
REM 530 PARAMETERS REFINED USING 0 RESTRAINTS
REM HIGHEST DIFFERENCE PEAK  0.670,  DEEPEST HOLE -0.257,  1-SIGMA LEVEL  0.040
REM  BEHR9P IN P21/N
REM WR2   0.0578, GOOF   S   0.973, RESTRAINED GOOF   0.973 FOR ALL DATA
REM R1   0.0230 FOR 6229 FO > 4SIG(FO) AND 0.0340 FOR ALL 7947 DATA
REM 530 PARAMETERS REFINED USING 0 RESTRAINTS
REM HIGHEST DIFFERENCE PEAK  0.670,  DEEPEST HOLE -0.257,  1-SIGMA LEVEL  0.040
REM  BEHR9P IN P21/N
REM WR2   0.0578, GOOF   S   0.973, RESTRAINED GOOF   0.973 FOR ALL DATA
REM R1   0.0231 FOR 6229 FO > 4SIG(FO) AND 0.0341 FOR ALL 7947 DATA
REM 529 PARAMETERS REFINED USING 0 RESTRAINTS
REM HIGHEST DIFFERENCE PEAK  0.660,  DEEPEST HOLE -0.261,  1-SIGMA LEVEL  0.041
REM  BEHR9P IN P21/N
REM WR2   0.0579, GOOF   S   0.973, RESTRAINED GOOF   0.973 FOR ALL DATA
REM R1   0.0231 FOR 6229 FO > 4SIG(FO) AND 0.0341 FOR ALL 7947 DATA
REM 529 PARAMETERS REFINED USING 0 RESTRAINTS
REM HIGHEST DIFFERENCE PEAK  0.660,  DEEPEST HOLE -0.261,  1-SIGMA LEVEL  0.041
REM  BEHR9P IN P21/N
REM WR2   0.0579, GOOF   S   0.972, RESTRAINED GOOF   0.972 FOR ALL DATA
REM R1   0.0231 FOR 6229 FO > 4SIG(FO) AND 0.0341 FOR ALL 7947 DATA
REM 529 PARAMETERS REFINED USING 0 RESTRAINTS
REM HIGHEST DIFFERENCE PEAK  0.660,  DEEPEST HOLE -0.261,  1-SIGMA LEVEL  0.041
REM  BEHR9P IN P21/N
REM WR2   0.0580, GOOF   S   0.969, RESTRAINED GOOF   0.969 FOR ALL DATA
REM R1   0.0231 FOR 6229 FO > 4SIG(FO) AND 0.0341 FOR ALL 7947 DATA
REM 529 PARAMETERS REFINED USING 0 RESTRAINTS
REM HIGHEST DIFFERENCE PEAK  0.660,  DEEPEST HOLE -0.261,  1-SIGMA LEVEL  0.041
HKLF 4


REM  BEHR9P IN P21/N
REM wR2 = 0.0579, GooF = S = 0.971, Restrained GooF = 0.971 for all data
REM R1 = 0.0231 for 6229 Fo > 4sig(Fo) and 0.0341 for all 7947 data
REM 529 parameters refined using 0 restraints

END

WGHT      0.0344      0.0000

REM Highest difference peak  0.660,  deepest hole -0.261,  1-sigma level  0.041
Q1    1   0.9660  0.2848  0.9127  11.00000  0.05    0.66
Q2    1   0.4810  0.4620  0.9184  11.00000  0.05    0.61
Q3    1   0.9163  0.2808  0.8208  11.00000  0.05    0.54
Q4    1   0.4273  0.4768  0.8142  11.00000  0.05    0.52
Q5    1   0.9079  0.3439  0.9577  11.00000  0.05    0.47
Q6    1   0.8661  0.1955  0.6753  11.00000  0.05    0.17
Q7    1   0.4026  0.1962  0.8190  11.00000  0.05    0.16
Q8    1   0.5379  0.2255  0.8210  11.00000  0.05    0.16
Q9    1   1.1183  0.4766  0.6966  11.00000  0.05    0.16
Q10   1   0.3526  0.5940  0.6247  11.00000  0.05    0.16
Q11   1   0.8063  0.1680  0.6031  11.00000  0.05    0.16
Q12   1   0.8564  0.4773  0.6598  11.00000  0.05    0.15
Q13   1   1.0821  0.5212  0.8169  11.00000  0.05    0.15
Q14   1   1.1768  0.5913  0.8847  11.00000  0.05    0.14
Q15   1   0.1504  0.2753  0.8207  11.00000  0.05    0.13
Q16   1   0.3547  0.5146  0.8268  11.00000  0.05    0.13
Q17   1   0.6486  0.1503  0.8741  11.00000  0.05    0.13
Q18   1   0.6028  0.2045  0.8045  11.00000  0.05    0.13
Q19   1   0.3666  0.4374  0.9560  11.00000  0.05    0.13
Q20   1   0.8326  0.2552  0.5428  11.00000  0.05    0.13
;
_shelx_res_checksum              47017
